# Supplementary material for: (Acetyl­acetonato)dibromido[2,2-diphenyl­hydrazin-1-ido(1−)][2,2-diphenyl­hydrazin-1-ido(2−)]molybdenum(VI)
Source: Acta Crystallogr Sect E Struct Rep Online. 2011 May 7;67(Pt 6):m675–6. doi: 10.1107/S1600536811015881 (PMC3120344; doi:10.1107/S1600536811015881)
Supplement: Supplementary file 1 [file e-67-0m675-sup1.cif]

##############################################################################
#                                                                            #
# This CIF contains the data in a paper accepted for publication in          #
# Acta Crystallographica Section E. It conforms to the requirements of       #
# Notes for Authors for Acta Crystallographica Section E, and has been       #
# peer reviewed under the auspices of the IUCr Commission on Journals.       #
#                                                                            #
# Full details of the Crystallographic Information File format               #
# are given in the paper "The Crystallographic Information File (CIF):       #
# a New Standard Archive File for Crystallography" by S. R. Hall, F. H.      #
# Allen and I. D. Brown [Acta Cryst. (1991), A47, 655-685].                  #
#                                                                            #
# The current version of the core CIF dictionary is obtainable from          #
# ftp://ftp.iucr.org/pub/cif_core.dic.                                       #
#                                                                            #
# Software is freely available for graphical display of the structure(s)     #
# in this CIF. For information consult the CIF software page                 #
# http://www.iucr.org/resources/cif/software.                                #
#                                                                            #
# This file may be used for bona fide research purposes within the           #
# scientific community so long as proper attribution is given to the journal # 
# article from which it was obtained.                                        #
#                                                                            #
##############################################################################
data_global
_audit_creation_method     'PLATON <TABLE ACC> option'
_journal_date_recd_electronic     2011-04-20
_journal_date_accepted     2011-04-26
_journal_name_full     'Acta Crystallographica, Section E'
_journal_year     2011
_journal_volume     67
_journal_issue      6
_journal_page_first     m675
_journal_page_last     m676
_journal_paper_category     QM
_journal_coeditor_code     IS2705
_publ_contact_author_name     'Luis Alvarez-Thon'
_publ_contact_author_address
;Departamento de Ciencias F\'isicas, Universidad Andr\'es Bello, Rep\'ublica
220, Santiago de Chile, Chile
;
_publ_contact_author_email     'lalvarez@unab.cl'
_publ_contact_author_fax     ?
_publ_contact_author_phone     ?
_publ_section_title
;\
(Acetylacetonato)dibromido[2,2-diphenylhydrazin-1-ido(1-)][2,2-\
diphenylhydrazin-1-ido(2-)]molybdenum(VI)
;
loop_
    _publ_author_name
    _publ_author_footnote
    _publ_author_address
    'Bustos, Carlos' .
;
Instituto de Ciencias Qu\'imicas
Universidad Austral de Chile
Avda. Los Robles s/n
Campus Isla Teja
Casilla 567
Valdivia
Chile
;
    'Alvarez-Thon, Luis' .
;
Departamento de Ciencias F\'isicas
Universidad Andres Bello
Avda. Rep\'ublica 220
Santiago de Chile
Chile
;
    'Iba\~nez, Andr\'es' .
;
Laboratorio de Cristalograf\'ia, Difracci\'on de Rayos-X
Departamento de F\'isica, Facultad de Ciencias F\'isicas y Matem\'aticas,
 Universidad de Chile
Av. Blanco Encalada 2008, Santiago
Chile
;
    'S\'anchez, Christian' .
;
Instituto de Ciencias Qu\'imicas
Universidad Austral de Chile
Avda. Los Robles s/n
Campus Isla Teja
Casilla 567
Valdivia
Chile
;
data_I
_chemical_name_systematic
;
(Acetylacetonato)dibromido[2,2-diphenylhydrazin-1-ido(1-)][2,2-
diphenylhydrazin-1-ido(2-)]molybdenum(VI)
;
_chemical_name_common     ?
_chemical_formula_moiety     'C29 H28 Br2 Mo N4 O2'
_chemical_formula_sum     'C29 H28 Br2 Mo N4 O2'
_chemical_formula_structural     ?
_chemical_formula_iupac     '[Mo Br2 (C12 H11 N2) (C12 H10 N2) (C5 H7 O2)]'
_chemical_formula_weight     720.29
_chemical_melting_point     ?
_symmetry_cell_setting     monoclinic
_symmetry_space_group_name_H-M     'P 21/c'
_symmetry_space_group_name_Hall     '-P 2ybc'
loop_
    _symmetry_equiv_pos_site_id
    _symmetry_equiv_pos_as_xyz
    1 x,y,z
    2 -x,1/2+y,1/2-z
    3 -x,-y,-z
    4 x,1/2-y,1/2+z
_cell_length_a     9.5828(11)
_cell_length_b     32.187(4)
_cell_length_c     9.1455(10)
_cell_angle_alpha     90
_cell_angle_beta     94.601(2)
_cell_angle_gamma     90
_cell_volume     2811.8(6)
_cell_formula_units_Z     4
_cell_measurement_reflns_used     999
_cell_measurement_theta_min     2.13
_cell_measurement_theta_max     26.3
_cell_measurement_temperature     150
_cell_special_details
;
;
_exptl_crystal_description     Block
_exptl_crystal_colour     Red
_exptl_crystal_size_max     0.36
_exptl_crystal_size_mid     0.31
_exptl_crystal_size_min     0.29
_exptl_crystal_size_rad     ?
_exptl_crystal_density_diffrn     1.702
_exptl_crystal_density_meas     ?
_exptl_crystal_density_method     'Not Measured'
_exptl_crystal_F_000     1432
_exptl_absorpt_coefficient_mu     3.342
_exptl_absorpt_correction_type     multi-scan
_exptl_absorpt_process_details     '(<i>SADABS</i>; Bruker, 2000)'
_exptl_absorpt_correction_T_min     0.324
_exptl_absorpt_correction_T_max     0.379
_exptl_special_details
;
;
_diffrn_ambient_temperature     150
_diffrn_radiation_type     'MoK\a'
_diffrn_radiation_wavelength     0.71073
_diffrn_radiation_source     'fine-focus sealed tube'
_diffrn_radiation_monochromator     graphite
_diffrn_measurement_device_type
                               'Bruker D8 Discover with SMART CCD area-detector'
_diffrn_measurement_method     '\f and \w'
_diffrn_detector_area_resol_mean     ?
_diffrn_reflns_number     22331
_diffrn_reflns_av_R_equivalents     0.0205
_diffrn_reflns_av_sigmaI/netI     0.0205
_diffrn_reflns_theta_min     2.13
_diffrn_reflns_theta_max     26.32
_diffrn_reflns_theta_full     26.32
_diffrn_measured_fraction_theta_max     0.994
_diffrn_measured_fraction_theta_full     0.994
_diffrn_reflns_limit_h_min     -11
_diffrn_reflns_limit_h_max     11
_diffrn_reflns_limit_k_min     -39
_diffrn_reflns_limit_k_max     40
_diffrn_reflns_limit_l_min     -11
_diffrn_reflns_limit_l_max     11
_diffrn_reflns_reduction_process
;
;
_diffrn_standards_number     ?
_refine_special_details
;
Refinement on <i>F</i>^2^ for ALL reflections except those flagged by the user
for potential systematic errors. Weighted <i>R</i>-factors <i>wR</i> and all
goodnesses of fit <i>S</i> are based on <i>F</i>^2^, conventional
<i>R</i>-factors <i>R</i> are based on <i>F</i>, with <i>F</i> set to zero for
negative <i>F</i>^2^. The observed criterion of <i>F</i>^2^ > \s(<i>F</i>^2^)
is used only for calculating -<i>R</i>-factor-obs <i>etc</i>. and is not
relevant to the choice of reflections for refinement. <i>R</i>-factors based
on <i>F</i>^2^ are statistically about twice as large as those based on
<i>F</i>, and <i>R</i>-factors based on ALL data will be even larger.
;
_reflns_number_total     5678
_reflns_number_gt     5133
_reflns_threshold_expression     I>2\s(I)
_refine_ls_structure_factor_coef     Fsqd
_refine_ls_matrix_type     full
_refine_ls_R_factor_all     0.0278
_refine_ls_R_factor_gt     0.0242
_refine_ls_wR_factor_gt     0.0610
_refine_ls_wR_factor_ref     0.0625
_refine_ls_goodness_of_fit_ref     1.050
_refine_ls_restrained_S_all     1.050
_refine_ls_number_reflns     5678
_refine_ls_number_parameters     349
_refine_ls_number_restraints     0
_refine_ls_number_constraints     ?
_refine_ls_hydrogen_treatment     mixed
_refine_ls_weighting_scheme     calc
_refine_ls_weighting_details
         'calc w=1/[\s^2^(Fo^2^)+(0.0340P)^2^+1.3940P] where P=(Fo^2^+2Fc^2^)/3'
_atom_sites_solution_hydrogens     geom
_atom_sites_solution_primary     direct
_atom_sites_solution_secondary     difmap
_refine_ls_shift/su_max     0.001
_refine_ls_shift/su_mean     0.000
_refine_diff_density_max     0.677
_refine_diff_density_min     -0.286
_refine_ls_extinction_method     'none'
_refine_ls_abs_structure_details     ?
_refine_ls_abs_structure_Flack     .
loop_
    _atom_type_symbol
    _atom_type_description
    _atom_type_scat_dispersion_real
    _atom_type_scat_dispersion_imag
    _atom_type_scat_source
    C C 0.0033 0.0016 ' International Tables Vol C Tables 4.2.6.8 and 6.1.1.4'
    H H 0.0000 0.0000 ' International Tables Vol C Tables 4.2.6.8 and 6.1.1.4'
    Br Br -0.2901 2.4595
                        ' International Tables Vol C Tables 4.2.6.8 and 6.1.1.4'
    Mo Mo -1.6832 0.6857
                        ' International Tables Vol C Tables 4.2.6.8 and 6.1.1.4'
    N N 0.0061 0.0033 ' International Tables Vol C Tables 4.2.6.8 and 6.1.1.4'
    O O 0.0106 0.0060 ' International Tables Vol C Tables 4.2.6.8 and 6.1.1.4'
_computing_data_collection     'SMART (Bruker, 2001)'
_computing_cell_refinement     'SAINT (Bruker, 2000)'
_computing_data_reduction     'SAINT (Bruker, 2000)'
_computing_structure_solution     'SHELXS97 (Sheldrick, 2008)'
_computing_structure_refinement     'SHELXL97 (Sheldrick, 2008)'
_computing_molecular_graphics     'SHELXTL (Sheldrick, 2008)'
_computing_publication_material
           'PLATON (Spek, 2009) and <i>Mercury</i> (Macrae <i>et al.</i>, 2006)'
_iucr_refine_instruction_details
;
;
loop_
    _atom_site_type_symbol
    _atom_site_label
    _atom_site_fract_x
    _atom_site_fract_y
    _atom_site_fract_z
    _atom_site_U_iso_or_equiv
    _atom_site_thermal_displace_type
    _atom_site_calc_flag
    _atom_site_refinement_flags
    _atom_site_occupancy
    Mo Mo1 0.81628(2) 0.104240(10)
                                 0.25802(2) 0.01870(10)
                                                      Uani . . 1.000
    Br Br1 0.92515(2) 0.104490(10)
                                 0.00633(3) 0.02750(10)
                                                      Uani . . 1.000
    Br Br2 0.75285(3) 0.093550(10)
                                 0.52256(2) 0.02950(10)
                                                      Uani . . 1.000
    O O1 1.02455(16) 0.10749(5) 0.35070(18) 0.0265(5) Uani . . 1.000
    O O2 0.85400(15) 0.04148(4) 0.25378(16) 0.0246(4) Uani . . 1.000
    N N1 0.8420(2) 0.16473(5) 0.26814(19) 0.0209(5) Uani . . 1.000
    N N2 0.77411(19) 0.20059(5) 0.2310(2) 0.0244(5) Uani . . 1.000
    N N3 0.64377(18) 0.10063(5) 0.17844(19) 0.0190(5) Uani . . 1.000
    N N4 0.51707(18) 0.09218(5) 0.11958(19) 0.0213(5) Uani . . 1.000
    C C1 0.6275(2) 0.20319(6) 0.2423(2) 0.0225(6) Uani . . 1.000
    C C2 0.5436(2) 0.22312(7) 0.1319(3) 0.0271(7) Uani . . 1.000
    C C3 0.4013(3) 0.22633(7) 0.1446(3) 0.0317(7) Uani . . 1.000
    C C4 0.3422(3) 0.20957(8) 0.2650(3) 0.0343(8) Uani . . 1.000
    C C5 0.4264(3) 0.19004(8) 0.3739(3) 0.0326(8) Uani . . 1.000
    C C6 0.5696(3) 0.18676(7) 0.3642(3) 0.0278(7) Uani . . 1.000
    C C7 0.8529(2) 0.23412(7) 0.1783(3) 0.0259(7) Uani . . 1.000
    C C8 0.8250(3) 0.27458(7) 0.2205(3) 0.0359(8) Uani . . 1.000
    C C9 0.9034(3) 0.30687(8) 0.1696(4) 0.0496(10) Uani . . 1.000
    C C10 1.0081(3) 0.29879(9) 0.0774(4) 0.0544(10) Uani . . 1.000
    C C11 1.0352(3) 0.25879(10) 0.0369(3) 0.0467(10) Uani . . 1.000
    C C12 0.9578(2) 0.22561(8) 0.0865(3) 0.0324(8) Uani . . 1.000
    C C13 0.4572(2) 0.11994(6) 0.0079(2) 0.0208(6) Uani . . 1.000
    C C14 0.3143(2) 0.12864(7) 0.0017(2) 0.0248(6) Uani . . 1.000
    C C15 0.2557(2) 0.15429(7) -0.1079(3) 0.0272(7) Uani . . 1.000
    C C16 0.3388(2) 0.17196(7) -0.2082(3) 0.0296(7) Uani . . 1.000
    C C17 0.4815(2) 0.16334(8) -0.2006(3) 0.0299(7) Uani . . 1.000
    C C18 0.5410(2) 0.13723(7) -0.0931(2) 0.0252(7) Uani . . 1.000
    C C19 0.4587(2) 0.05174(6) 0.1439(2) 0.0204(6) Uani . . 1.000
    C C20 0.5015(2) 0.03015(7) 0.2715(2) 0.0238(6) Uani . . 1.000
    C C21 0.4490(2) -0.00941(7) 0.2924(2) 0.0274(7) Uani . . 1.000
    C C22 0.3528(2) -0.02705(7) 0.1882(2) 0.0262(7) Uani . . 1.000
    C C23 0.3110(2) -0.00517(7) 0.0626(2) 0.0261(7) Uani . . 1.000
    C C24 0.3641(2) 0.03414(7) 0.0386(2) 0.0241(6) Uani . . 1.000
    C C25 1.2505(3) 0.09211(8) 0.4574(3) 0.0380(8) Uani . . 1.000
    C C26 1.1132(2) 0.07829(7) 0.3829(2) 0.0259(7) Uani . . 1.000
    C C27 1.0882(2) 0.03647(7) 0.3542(3) 0.0315(7) Uani . . 1.000
    C C28 0.9644(2) 0.01997(7) 0.2893(2) 0.0257(7) Uani . . 1.000
    C C29 0.9515(3) -0.02542(7) 0.2557(3) 0.0345(8) Uani . . 1.000
    H H1 0.928(3) 0.1690(9) 0.292(3) 0.039(8) Uiso . . 1.000
    H H2 0.58380 0.23430 0.04890 0.0320 Uiso calc R 1.000
    H H3 0.34360 0.24010 0.07040 0.0380 Uiso calc R 1.000
    H H4 0.24410 0.21150 0.27250 0.0410 Uiso calc R 1.000
    H H5 0.38560 0.17870 0.45640 0.0390 Uiso calc R 1.000
    H H6 0.62720 0.17350 0.43980 0.0330 Uiso calc R 1.000
    H H8 0.75300 0.28000 0.28360 0.0430 Uiso calc R 1.000
    H H9 0.88540 0.33460 0.19790 0.0590 Uiso calc R 1.000
    H H10 1.06120 0.32110 0.04210 0.0650 Uiso calc R 1.000
    H H11 1.10770 0.25360 -0.02570 0.0560 Uiso calc R 1.000
    H H12 0.97640 0.19790 0.05800 0.0390 Uiso calc R 1.000
    H H14 0.25780 0.11710 0.07210 0.0300 Uiso calc R 1.000
    H H15 0.15800 0.15980 -0.11440 0.0330 Uiso calc R 1.000
    H H16 0.29840 0.19000 -0.28230 0.0360 Uiso calc R 1.000
    H H17 0.53830 0.17550 -0.26960 0.0360 Uiso calc R 1.000
    H H18 0.63830 0.13120 -0.08840 0.0300 Uiso calc R 1.000
    H H20 0.56590 0.04230 0.34340 0.0290 Uiso calc R 1.000
    H H21 0.47890 -0.02460 0.37830 0.0330 Uiso calc R 1.000
    H H22 0.31610 -0.05400 0.20360 0.0310 Uiso calc R 1.000
    H H23 0.24510 -0.01710 -0.00840 0.0310 Uiso calc R 1.000
    H H24 0.33610 0.04890 -0.04890 0.0290 Uiso calc R 1.000
    H H25A 1.29850 0.11010 0.39110 0.0570 Uiso calc R 1.000
    H H25B 1.30890 0.06780 0.48280 0.0570 Uiso calc R 1.000
    H H25C 1.23390 0.10750 0.54690 0.0570 Uiso calc R 1.000
    H H27 1.16190 0.01760 0.38120 0.0380 Uiso calc R 1.000
    H H29A 0.85890 -0.03530 0.27850 0.0520 Uiso calc R 1.000
    H H29B 1.02400 -0.04070 0.31510 0.0520 Uiso calc R 1.000
    H H29C 0.96300 -0.03000 0.15140 0.0520 Uiso calc R 1.000
loop_
    _atom_site_aniso_label
    _atom_site_aniso_U_11
    _atom_site_aniso_U_22
    _atom_site_aniso_U_33
    _atom_site_aniso_U_12
    _atom_site_aniso_U_13
    _atom_site_aniso_U_23
    Mo1 0.01800(10)
                  0.01460(10)
                            0.02270(10)
                                      -0.00050(10)
                                                 -0.00280(10)
                                                            0.00060(10)
    Br1 0.02410(10)
                  0.02840(10)
                            0.03070(10)
                                      -0.00200(10)
                                                 0.00600(10)
                                                           -0.00390(10)
    Br2 0.03910(10)
                  0.02590(10)
                            0.02260(10)
                                      -0.00650(10)
                                                 -0.00340(10)
                                                            0.00400(10)
    O1 0.0217(8) 0.0211(8) 0.0353(9) 0.0005(6) -0.0063(7) -0.0004(6)
    O2 0.0245(8) 0.0169(7) 0.0311(8) 0.0017(6) -0.0049(6) 0.0005(6)
    N1 0.0207(10) 0.0171(9) 0.0244(9) 0.0010(7) -0.0014(8) 0.0006(7)
    N2 0.0248(9) 0.0147(9) 0.0333(10) 0.0015(7) 0.0008(8) 0.0041(8)
    N3 0.0206(9) 0.0154(8) 0.0208(9) -0.0014(7) 0.0010(7) 0.0008(7)
    N4 0.0172(9) 0.0213(9) 0.0246(9) -0.0019(7) -0.0029(7) 0.0043(7)
    C1 0.0234(11) 0.0165(10) 0.0274(11) 0.0024(8) 0.0018(9) -0.0032(8)
    C2 0.0297(12) 0.0218(11) 0.0294(12) 0.0020(9) 0.0009(10) 0.0001(9)
    C3 0.0312(13) 0.0257(12) 0.0372(13) 0.0056(10) -0.0034(10) -0.0043(10)
    C4 0.0260(12) 0.0316(13) 0.0457(15) 0.0021(10) 0.0058(11) -0.0102(11)
    C5 0.0375(14) 0.0292(13) 0.0327(13) -0.0021(10) 0.0125(11) -0.0045(10)
    C6 0.0347(13) 0.0228(11) 0.0260(11) 0.0035(9) 0.0035(10) -0.0023(9)
    C7 0.0244(11) 0.0207(11) 0.0307(12) -0.0045(8) -0.0088(9) 0.0070(9)
    C8 0.0364(14) 0.0221(12) 0.0466(15) 0.0010(10) -0.0128(11) 0.0052(11)
    C9 0.0506(18) 0.0220(13) 0.070(2) -0.0098(12) -0.0329(16) 0.0139(13)
    C10 0.0444(17) 0.0439(17) 0.069(2) -0.0262(14) -0.0325(16) 0.0357(15)
    C11 0.0277(13) 0.062(2) 0.0485(16) -0.0142(13) -0.0088(12) 0.0283(15)
    C12 0.0289(13) 0.0319(13) 0.0351(13) -0.0045(10) -0.0045(10) 0.0088(10)
    C13 0.0206(10) 0.0181(10) 0.0229(10) -0.0017(8) -0.0034(8) 0.0012(8)
    C14 0.0219(11) 0.0251(11) 0.0275(11) -0.0014(9) 0.0023(9) 0.0023(9)
    C15 0.0211(11) 0.0280(12) 0.0316(12) 0.0022(9) -0.0039(9) 0.0009(10)
    C16 0.0324(13) 0.0286(12) 0.0265(12) 0.0010(10) -0.0062(10) 0.0067(10)
    C17 0.0289(12) 0.0340(13) 0.0266(11) -0.0079(10) 0.0013(10) 0.0069(10)
    C18 0.0204(11) 0.0282(12) 0.0266(11) -0.0024(9) -0.0014(9) 0.0014(9)
    C19 0.0177(10) 0.0183(10) 0.0255(11) -0.0009(8) 0.0031(8) -0.0001(8)
    C20 0.0236(11) 0.0249(11) 0.0225(11) -0.0035(9) -0.0003(9) 0.0009(9)
    C21 0.0320(12) 0.0248(12) 0.0255(11) -0.0033(9) 0.0024(9) 0.0054(9)
    C22 0.0307(12) 0.0194(11) 0.0291(12) -0.0052(9) 0.0070(10) -0.0011(9)
    C23 0.0257(11) 0.0257(12) 0.0264(11) -0.0064(9) -0.0005(9) -0.0048(9)
    C24 0.0251(11) 0.0252(11) 0.0216(11) -0.0016(9) -0.0006(9) 0.0015(9)
    C25 0.0255(13) 0.0363(14) 0.0501(16) 0.0037(10) -0.0107(11) -0.0099(12)
    C26 0.0206(11) 0.0294(12) 0.0273(11) 0.0038(9) -0.0001(9) -0.0007(9)
    C27 0.0263(12) 0.0274(12) 0.0392(14) 0.0106(10) -0.0075(10) -0.0061(10)
    C28 0.0311(12) 0.0209(11) 0.0246(11) 0.0038(9) -0.0005(9) -0.0001(9)
    C29 0.0399(14) 0.0213(12) 0.0405(14) 0.0071(10) -0.0082(11) -0.0053(10)
_geom_special_details
;
Bond distances, angles <i>etc</i>. have been calculated using the rounded
fractional coordinates. All su's are estimated from the variances of the
(full) variance-covariance matrix. The cell e.s.d.'s are taken into account in
the estimation of distances, angles and torsion angles
;
loop_
    _geom_bond_atom_site_label_1
    _geom_bond_atom_site_label_2
    _geom_bond_site_symmetry_1
    _geom_bond_site_symmetry_2
    _geom_bond_distance
    _geom_bond_publ_flag
    Mo1 Br1 . . 2.6023(5) yes
    Mo1 Br2 . . 2.5646(4) yes
    Mo1 O1 . . 2.1074(16) yes
    Mo1 O2 . . 2.0530(13) yes
    Mo1 N1 . . 1.9638(16) yes
    Mo1 N3 . . 1.7559(18) yes
    O1 C26 . . 1.285(3) no
    O2 C28 . . 1.284(2) no
    N1 N2 . . 1.355(2) no
    N2 C1 . . 1.419(3) no
    N2 C7 . . 1.423(3) no
    N3 N4 . . 1.316(2) no
    N4 C13 . . 1.441(3) no
    N4 C19 . . 1.441(3) no
    N1 H1 . . 0.85(3) no
    C1 C6 . . 1.389(3) no
    C1 C2 . . 1.395(3) no
    C2 C3 . . 1.382(3) no
    C3 C4 . . 1.387(4) no
    C4 C5 . . 1.382(4) no
    C5 C6 . . 1.386(4) no
    C7 C12 . . 1.388(3) no
    C7 C8 . . 1.390(3) no
    C8 C9 . . 1.385(4) no
    C9 C10 . . 1.386(5) no
    C10 C11 . . 1.370(4) no
    C11 C12 . . 1.397(4) no
    C13 C14 . . 1.394(3) no
    C13 C18 . . 1.388(3) no
    C14 C15 . . 1.383(3) no
    C15 C16 . . 1.384(3) no
    C16 C17 . . 1.392(3) no
    C17 C18 . . 1.381(3) no
    C19 C24 . . 1.389(3) no
    C19 C20 . . 1.392(3) no
    C20 C21 . . 1.388(3) no
    C21 C22 . . 1.393(3) no
    C22 C23 . . 1.379(3) no
    C23 C24 . . 1.388(3) no
    C25 C26 . . 1.500(3) no
    C26 C27 . . 1.389(3) no
    C27 C28 . . 1.389(3) no
    C28 C29 . . 1.496(3) no
    C2 H2 . . 0.9500 no
    C3 H3 . . 0.9500 no
    C4 H4 . . 0.9500 no
    C5 H5 . . 0.9500 no
    C6 H6 . . 0.9500 no
    C8 H8 . . 0.9500 no
    C9 H9 . . 0.9500 no
    C10 H10 . . 0.9500 no
    C11 H11 . . 0.9500 no
    C12 H12 . . 0.9500 no
    C14 H14 . . 0.9500 no
    C15 H15 . . 0.9500 no
    C16 H16 . . 0.9500 no
    C17 H17 . . 0.9500 no
    C18 H18 . . 0.9500 no
    C20 H20 . . 0.9500 no
    C21 H21 . . 0.9500 no
    C22 H22 . . 0.9500 no
    C23 H23 . . 0.9500 no
    C24 H24 . . 0.9500 no
    C25 H25A . . 0.9800 no
    C25 H25B . . 0.9800 no
    C25 H25C . . 0.9800 no
    C27 H27 . . 0.9500 no
    C29 H29A . . 0.9800 no
    C29 H29B . . 0.9800 no
    C29 H29C . . 0.9800 no
loop_
    _geom_angle_atom_site_label_1
    _geom_angle_atom_site_label_2
    _geom_angle_atom_site_label_3
    _geom_angle_site_symmetry_1
    _geom_angle_site_symmetry_2
    _geom_angle_site_symmetry_3
    _geom_angle
    _geom_angle_publ_flag
    Br1 Mo1 Br2 . . . 167.700(10)
                                no
    Br1 Mo1 O1 . . . 85.51(4) no
    Br1 Mo1 O2 . . . 84.42(4) no
    Br1 Mo1 N1 . . . 88.90(5) no
    Br1 Mo1 N3 . . . 93.70(6) no
    Br2 Mo1 O1 . . . 85.17(5) no
    Br2 Mo1 O2 . . . 86.63(4) no
    Br2 Mo1 N1 . . . 97.29(5) no
    Br2 Mo1 N3 . . . 95.49(6) no
    O1 Mo1 O2 . . . 83.91(6) no
    O1 Mo1 N1 . . . 79.66(7) no
    O1 Mo1 N3 . . . 178.77(7) no
    O2 Mo1 N1 . . . 162.71(7) no
    O2 Mo1 N3 . . . 95.07(7) no
    N1 Mo1 N3 . . . 101.28(8) no
    Mo1 O1 C26 . . . 130.03(14) no
    Mo1 O2 C28 . . . 131.95(13) no
    Mo1 N1 N2 . . . 140.98(15) no
    Mo1 N3 N4 . . . 171.87(14) no
    N1 N2 C1 . . . 119.35(16) no
    N1 N2 C7 . . . 118.28(17) no
    C1 N2 C7 . . . 122.35(16) no
    N3 N4 C13 . . . 117.61(16) no
    N3 N4 C19 . . . 118.70(16) no
    C13 N4 C19 . . . 122.14(16) no
    Mo1 N1 H1 . . . 107(2) no
    N2 N1 H1 . . . 111(2) no
    N2 C1 C2 . . . 119.38(17) no
    C2 C1 C6 . . . 120.8(2) no
    N2 C1 C6 . . . 119.83(19) no
    C1 C2 C3 . . . 119.3(2) no
    C2 C3 C4 . . . 120.4(3) no
    C3 C4 C5 . . . 119.8(3) no
    C4 C5 C6 . . . 120.8(3) no
    C1 C6 C5 . . . 118.9(2) no
    C8 C7 C12 . . . 121.2(2) no
    N2 C7 C12 . . . 119.0(2) no
    N2 C7 C8 . . . 119.8(2) no
    C7 C8 C9 . . . 119.2(3) no
    C8 C9 C10 . . . 120.2(3) no
    C9 C10 C11 . . . 120.2(3) no
    C10 C11 C12 . . . 120.9(3) no
    C7 C12 C11 . . . 118.4(2) no
    N4 C13 C14 . . . 119.16(17) no
    C14 C13 C18 . . . 120.74(18) no
    N4 C13 C18 . . . 120.10(17) no
    C13 C14 C15 . . . 119.33(18) no
    C14 C15 C16 . . . 120.26(18) no
    C15 C16 C17 . . . 120.0(2) no
    C16 C17 C18 . . . 120.3(2) no
    C13 C18 C17 . . . 119.32(18) no
    C20 C19 C24 . . . 120.65(19) no
    N4 C19 C24 . . . 120.07(17) no
    N4 C19 C20 . . . 119.25(17) no
    C19 C20 C21 . . . 119.21(18) no
    C20 C21 C22 . . . 120.48(18) no
    C21 C22 C23 . . . 119.6(2) no
    C22 C23 C24 . . . 120.77(18) no
    C19 C24 C23 . . . 119.29(18) no
    C25 C26 C27 . . . 120.34(19) no
    O1 C26 C25 . . . 115.3(2) no
    O1 C26 C27 . . . 124.39(18) no
    C26 C27 C28 . . . 125.5(2) no
    C27 C28 C29 . . . 121.0(2) no
    O2 C28 C27 . . . 124.1(2) no
    O2 C28 C29 . . . 114.94(19) no
    C1 C2 H2 . . . 120.00 no
    C3 C2 H2 . . . 120.00 no
    C2 C3 H3 . . . 120.00 no
    C4 C3 H3 . . . 120.00 no
    C3 C4 H4 . . . 120.00 no
    C5 C4 H4 . . . 120.00 no
    C4 C5 H5 . . . 120.00 no
    C6 C5 H5 . . . 120.00 no
    C1 C6 H6 . . . 121.00 no
    C5 C6 H6 . . . 121.00 no
    C7 C8 H8 . . . 120.00 no
    C9 C8 H8 . . . 120.00 no
    C8 C9 H9 . . . 120.00 no
    C10 C9 H9 . . . 120.00 no
    C9 C10 H10 . . . 120.00 no
    C11 C10 H10 . . . 120.00 no
    C10 C11 H11 . . . 119.00 no
    C12 C11 H11 . . . 120.00 no
    C7 C12 H12 . . . 121.00 no
    C11 C12 H12 . . . 121.00 no
    C13 C14 H14 . . . 120.00 no
    C15 C14 H14 . . . 120.00 no
    C14 C15 H15 . . . 120.00 no
    C16 C15 H15 . . . 120.00 no
    C15 C16 H16 . . . 120.00 no
    C17 C16 H16 . . . 120.00 no
    C16 C17 H17 . . . 120.00 no
    C18 C17 H17 . . . 120.00 no
    C13 C18 H18 . . . 120.00 no
    C17 C18 H18 . . . 120.00 no
    C19 C20 H20 . . . 120.00 no
    C21 C20 H20 . . . 120.00 no
    C20 C21 H21 . . . 120.00 no
    C22 C21 H21 . . . 120.00 no
    C21 C22 H22 . . . 120.00 no
    C23 C22 H22 . . . 120.00 no
    C22 C23 H23 . . . 120.00 no
    C24 C23 H23 . . . 120.00 no
    C19 C24 H24 . . . 120.00 no
    C23 C24 H24 . . . 120.00 no
    C26 C25 H25A . . . 109.00 no
    C26 C25 H25B . . . 110.00 no
    C26 C25 H25C . . . 110.00 no
    H25A C25 H25B . . . 109.00 no
    H25A C25 H25C . . . 109.00 no
    H25B C25 H25C . . . 109.00 no
    C26 C27 H27 . . . 117.00 no
    C28 C27 H27 . . . 117.00 no
    C28 C29 H29A . . . 110.00 no
    C28 C29 H29B . . . 109.00 no
    C28 C29 H29C . . . 109.00 no
    H29A C29 H29B . . . 109.00 no
    H29A C29 H29C . . . 109.00 no
    H29B C29 H29C . . . 110.00 no
loop_
    _geom_torsion_atom_site_label_1
    _geom_torsion_atom_site_label_2
    _geom_torsion_atom_site_label_3
    _geom_torsion_atom_site_label_4
    _geom_torsion_site_symmetry_1
    _geom_torsion_site_symmetry_2
    _geom_torsion_site_symmetry_3
    _geom_torsion_site_symmetry_4
    _geom_torsion
    _geom_torsion_publ_flag
    Br1 Mo1 O1 C26 . . . . -86.31(17) no
    Br2 Mo1 O1 C26 . . . . 85.66(17) no
    O2 Mo1 O1 C26 . . . . -1.46(17) no
    N1 Mo1 O1 C26 . . . . -176.01(18) no
    Br1 Mo1 O2 C28 . . . . 83.01(17) no
    Br2 Mo1 O2 C28 . . . . -88.54(17) no
    O1 Mo1 O2 C28 . . . . -3.05(17) no
    N3 Mo1 O2 C28 . . . . 176.24(17) no
    Br1 Mo1 N1 N2 . . . . 90.8(2) no
    Br2 Mo1 N1 N2 . . . . -99.9(2) no
    O1 Mo1 N1 N2 . . . . 176.5(2) no
    N3 Mo1 N1 N2 . . . . -2.7(2) no
    Mo1 O1 C26 C25 . . . . -176.12(15) no
    Mo1 O1 C26 C27 . . . . 3.4(3) no
    Mo1 O2 C28 C27 . . . . 5.7(3) no
    Mo1 O2 C28 C29 . . . . -174.32(15) no
    Mo1 N1 N2 C1 . . . . 36.7(3) no
    Mo1 N1 N2 C7 . . . . -141.8(2) no
    C7 N2 C1 C6 . . . . -138.8(2) no
    N1 N2 C7 C8 . . . . -140.8(2) no
    N1 N2 C1 C2 . . . . -138.6(2) no
    N1 N2 C7 C12 . . . . 38.5(3) no
    C7 N2 C1 C2 . . . . 39.8(3) no
    C1 N2 C7 C8 . . . . 40.8(3) no
    N1 N2 C1 C6 . . . . 42.8(3) no
    C1 N2 C7 C12 . . . . -139.9(2) no
    N3 N4 C13 C18 . . . . 37.7(3) no
    C13 N4 C19 C20 . . . . -166.35(18) no
    N3 N4 C19 C24 . . . . -149.82(19) no
    N3 N4 C19 C20 . . . . 28.2(3) no
    C13 N4 C19 C24 . . . . 15.6(3) no
    C19 N4 C13 C14 . . . . 51.2(3) no
    N3 N4 C13 C14 . . . . -143.23(19) no
    C19 N4 C13 C18 . . . . -128.0(2) no
    N2 C1 C6 C5 . . . . 179.3(2) no
    C6 C1 C2 C3 . . . . -0.2(3) no
    N2 C1 C2 C3 . . . . -178.7(2) no
    C2 C1 C6 C5 . . . . 0.7(3) no
    C1 C2 C3 C4 . . . . -0.6(4) no
    C2 C3 C4 C5 . . . . 0.9(4) no
    C3 C4 C5 C6 . . . . -0.3(4) no
    C4 C5 C6 C1 . . . . -0.5(4) no
    N2 C7 C12 C11 . . . . -179.3(2) no
    N2 C7 C8 C9 . . . . 179.4(3) no
    C8 C7 C12 C11 . . . . -0.1(4) no
    C12 C7 C8 C9 . . . . 0.1(4) no
    C7 C8 C9 C10 . . . . 0.2(5) no
    C8 C9 C10 C11 . . . . -0.4(5) no
    C9 C10 C11 C12 . . . . 0.5(5) no
    C10 C11 C12 C7 . . . . -0.2(4) no
    C18 C13 C14 C15 . . . . 1.0(3) no
    N4 C13 C14 C15 . . . . -178.12(19) no
    C14 C13 C18 C17 . . . . 0.0(3) no
    N4 C13 C18 C17 . . . . 179.2(2) no
    C13 C14 C15 C16 . . . . -1.6(3) no
    C14 C15 C16 C17 . . . . 1.2(4) no
    C15 C16 C17 C18 . . . . -0.1(4) no
    C16 C17 C18 C13 . . . . -0.5(4) no
    C20 C19 C24 C23 . . . . 0.8(3) no
    C24 C19 C20 C21 . . . . 0.3(3) no
    N4 C19 C24 C23 . . . . 178.77(18) no
    N4 C19 C20 C21 . . . . -177.72(18) no
    C19 C20 C21 C22 . . . . -1.1(3) no
    C20 C21 C22 C23 . . . . 0.8(3) no
    C21 C22 C23 C24 . . . . 0.3(3) no
    C22 C23 C24 C19 . . . . -1.1(3) no
    O1 C26 C27 C28 . . . . -1.1(4) no
    C25 C26 C27 C28 . . . . 178.4(2) no
    C26 C27 C28 C29 . . . . 176.5(2) no
    C26 C27 C28 O2 . . . . -3.5(4) no
loop_
    _geom_hbond_atom_site_label_D
    _geom_hbond_atom_site_label_H
    _geom_hbond_atom_site_label_A
    _geom_hbond_site_symmetry_A
    _geom_hbond_distance_DH
    _geom_hbond_distance_HA
    _geom_hbond_distance_DA
    _geom_hbond_angle_DHA
    _geom_hbond_publ_flag
    C6 H6 Br2 . 0.95 2.92 3.712(3) 142 yes
    C20 H20 Br2 . 0.95 2.85 3.788(2) 168 yes
    C23 H23 O2 3_655 0.95 2.49 3.392(2) 158 yes
