# Supplementary material for: (Acetyl­acetonato)dibromido[2,2-diphenyl­hydrazin-1-ido(1−)][2,2-diphenyl­hydrazin-1-ido(2−)]molybdenum(VI)
Source: Acta Crystallogr Sect E Struct Rep Online. 2011 May 7;67(Pt 6):m675–6. doi: 10.1107/S1600536811015881 (PMC3120344; doi:10.1107/S1600536811015881)
Supplement: Supplementary file 2 [file e-67-0m675-Isup2.hkl]

# 
# h,k,l, Fc-squared, Fo-squared, sigma(Fo-squared) and status flag 
# 
data_I
_shelx_title ' aila4 in P2(1)/c' 
_shelx_refln_list_code          4 
_shelx_F_calc_maximum      407.99 
_exptl_crystal_F_000      2475.00 
_reflns_d_resolution_high  0.8016 
 
loop_ 
 _symmetry_equiv_pos_as_xyz 
 'x, y, z' 
 '-x, y+1/2, -z+1/2' 
 '-x, -y, -z' 
 'x, -y-1/2, z-1/2' 
 
_cell_length_a     9.5828 
_cell_length_b    32.1873 
_cell_length_c     9.1455 
_cell_angle_alpha  90.000 
_cell_angle_beta   94.601 
_cell_angle_gamma  90.000 
 
_shelx_F_squared_multiplier     1.000 
 
loop_ 
 _refln_index_h 
 _refln_index_k 
 _refln_index_l 
 _refln_F_squared_calc 
 _refln_F_squared_meas 
 _refln_F_squared_sigma 
 _refln_observed_status 
   1   0   0     9781.38    10622.77    182.64 o 
   2   0   0       31.22       37.61      6.07 o 
   3   0   0     9736.96     9900.19    145.51 o 
   4   0   0     3649.91     3750.55     62.55 o 
   5   0   0      575.59      529.09     19.39 o 
   6   0   0      443.50      330.72     20.39 o 
   7   0   0     8823.74     9355.27    148.98 o 
   8   0   0     3171.87     3213.44     84.20 o 
   9   0   0     1461.21     1383.35     84.63 o 
  10   0   0     1889.92     1840.60    107.13 o 
  11   0   0     3447.68     3270.50    153.34 o 
   1   1   0    44662.85    47204.39    578.85 o 
   2   1   0    45737.78    49519.00    490.99 o 
   3   1   0       72.88       90.90      6.68 o 
   4   1   0     8063.15     9083.47     96.69 o 
   5   1   0      631.90      534.67     13.68 o 
   6   1   0     2255.85     2211.57     32.61 o 
   7   1   0      199.86      232.26     18.07 o 
   8   1   0      369.33      356.75     23.71 o 
   9   1   0     1018.04      980.23     52.19 o 
  10   1   0     4461.80     4357.45    263.93 o 
  11   1   0     1079.35     1137.20     71.30 o 
   1   2   0      997.19     1069.78     41.39 o 
   2   2   0     1026.69     1162.69     37.69 o 
   3   2   0      807.53      801.74     13.21 o 
   4   2   0     1270.64     1285.82     20.70 o 
   5   2   0     2545.33     2816.80     43.83 o 
   6   2   0      110.52       70.00      9.64 o 
   7   2   0     1541.34     1542.59     27.62 o 
   8   2   0       35.98       36.66     14.65 o 
   9   2   0      148.72      142.80     23.09 o 
  10   2   0        8.26       20.21     29.95 o 
  11   2   0      300.00      287.84     42.08 o 
   1   3   0    54458.44    57716.43    913.29 o 
   2   3   0    12297.81    12900.43    130.98 o 
   3   3   0     1519.90     1591.21     24.54 o 
   4   3   0      511.18      436.47     11.15 o 
   5   3   0     1999.38     1756.82     26.02 o 
   6   3   0     8294.50     8636.44     96.11 o 
   7   3   0      153.54      134.36     12.82 o 
   8   3   0      537.57      545.52     23.71 o 
   9   3   0     2582.61     2548.81     64.77 o 
  10   3   0     5727.39     5731.93    146.12 o 
  11   3   0     2348.42     2431.48     90.38 o 
   0   4   0    48992.89    51600.46    723.38 o 
   1   4   0     7543.37     8115.53    102.73 o 
   2   4   0    22923.42    24744.86    306.50 o 
   3   4   0    12513.32    12830.66    131.80 o 
   4   4   0     5305.20     5989.69     66.36 o 
   5   4   0       14.98       16.60      6.14 o 
   6   4   0     2494.60     2279.73     33.12 o 
   7   4   0     5355.23     5351.73     73.31 o 
   8   4   0     2743.80     2679.38     53.14 o 
   9   4   0     1090.56     1038.56     42.07 o 
  10   4   0       51.41       24.98     31.84 o 
  11   4   0     3730.39     3665.61    114.92 o 
   1   5   0     1445.92     1566.97     36.82 o 
   2   5   0     1540.27     1602.18     51.91 o 
   3   5   0     6784.93     7289.12     77.30 o 
   4   5   0      117.33      110.85     11.60 o 
   5   5   0       13.89       15.63      5.90 o 
   6   5   0      487.04      477.36     14.09 o 
   7   5   0        6.66       19.98     12.92 o 
   8   5   0      104.77      117.27     17.18 o 
   9   5   0     1039.18      999.37     41.96 o 
  10   5   0      362.21      274.21     39.96 o 
  11   5   0       47.53       85.34     36.57 o 
   0   6   0    61344.46    65765.59    919.21 o 
   1   6   0    31030.84    34059.13    418.74 o 
   2   6   0    13512.02    14119.28    178.67 o 
   3   6   0     6435.09     6435.64     76.66 o 
   4   6   0     3648.93     3665.32     43.12 o 
   5   6   0     1493.28     1476.28     23.07 o 
   6   6   0     3704.39     3572.60     51.77 o 
   7   6   0     4297.46     4254.88     71.00 o 
   8   6   0      386.95      368.12     22.32 o 
   9   6   0     1438.54     1371.22     40.87 o 
  10   6   0       45.98       64.13     24.51 o 
  11   6   0     1332.26     1310.03    106.70 o 
   1   7   0    61580.80    65650.77    650.58 o 
   2   7   0    19968.51    20164.11    252.51 o 
   3   7   0       98.77       83.48      8.96 o 
   4   7   0      484.52      402.68      9.74 o 
   5   7   0     3675.58     3404.36     42.44 o 
   6   7   0     5939.52     5708.07     86.59 o 
   7   7   0      495.13      495.49     22.73 o 
   8   7   0     3051.91     2986.92     62.55 o 
   9   7   0     3961.21     3896.25     72.47 o 
  10   7   0    11013.16    11195.88    194.50 o 
  11   7   0     2220.64     2208.41     87.74 o 
   0   8   0    13597.81    14570.56    216.90 o 
   1   8   0     7225.90     7745.40     89.03 o 
   2   8   0       57.64       75.84     11.63 o 
   3   8   0      129.64       99.62      8.68 o 
   4   8   0      506.52      557.85     13.73 o 
   5   8   0       34.92       42.24      7.94 o 
   6   8   0      429.63      513.82     20.84 o 
   7   8   0      918.19      845.62     34.07 o 
   8   8   0     5853.69     5854.26     94.17 o 
   9   8   0     1627.19     1724.08     45.76 o 
  10   8   0       37.19       34.86     23.42 o 
  11   8   0      688.34      718.73     52.54 o 
   1   9   0    28504.83    29889.63    277.80 o 
   2   9   0     3460.43     3426.86     50.78 o 
   3   9   0     2491.24     2285.95     38.55 o 
   4   9   0       51.74       80.70     10.77 o 
   5   9   0     7716.54     7987.97     97.62 o 
   6   9   0     3746.37     3659.21     62.28 o 
   7   9   0      933.46      903.82     30.15 o 
   8   9   0      868.68      821.06     39.67 o 
   9   9   0      141.14      148.16     23.03 o 
  10   9   0     1542.06     1488.63     53.40 o 
  11   9   0      365.33      351.53     34.17 o 
   0  10   0   166454.88   166501.61   3301.64 o 
   1  10   0    14264.16    14357.66    146.58 o 
   2  10   0    11413.45    11424.13    130.97 o 
   3  10   0      430.69      286.73     13.80 o 
   4  10   0     5274.51     5417.57     79.60 o 
   5  10   0     3644.47     3829.34     62.62 o 
   6  10   0     4222.46     4107.99     75.72 o 
   7  10   0     8476.80     8584.96    125.88 o 
   8  10   0     3480.27     3543.80     66.27 o 
   9  10   0      673.72      607.25     29.26 o 
  10  10   0      100.63       83.62     21.15 o 
  11  10   0     2811.43     2792.30     98.23 o 
   1  11   0    35071.55    37210.77    371.54 o 
   2  11   0    11452.39    11336.55    130.37 o 
   3  11   0      665.08      647.82     19.11 o 
   4  11   0      327.50      258.82     14.39 o 
   5  11   0      835.47      735.43     24.14 o 
   6  11   0     3183.76     3084.23     55.98 o 
   7  11   0      525.31      515.96     24.18 o 
   8  11   0     1419.33     1364.40     45.69 o 
   9  11   0     2545.79     2678.35     65.83 o 
  10  11   0     4431.56     4557.96     85.67 o 
  11  11   0      271.66      300.78     33.18 o 
   0  12   0       82.76       40.07     18.83 o 
   1  12   0       49.69       38.17     25.87 o 
   2  12   0     8695.52     9143.22     96.52 o 
   3  12   0      959.91      898.72     23.02 o 
   4  12   0     4888.48     4779.38     74.37 o 
   5  12   0      175.94      190.11     14.94 o 
   6  12   0     1820.76     1666.54     43.03 o 
   7  12   0       28.82       27.34     14.22 o 
   8  12   0     1038.17      997.86     34.40 o 
   9  12   0       56.65       24.41     18.74 o 
  10  12   0      315.89      324.32     26.73 o 
  11  12   0      284.73      299.41     40.55 o 
   1  13   0    48370.07    49668.28    494.57 o 
   2  13   0     7292.30     6782.49     73.69 o 
   3  13   0      986.43      878.34     22.95 o 
   4  13   0      723.31      630.81     33.04 o 
   5  13   0     1901.57     1778.91     38.69 o 
   6  13   0     1377.31     1277.55     33.69 o 
   7  13   0      288.81      269.80     20.96 o 
   8  13   0      614.10      622.77     28.32 o 
   9  13   0     1335.11     1312.06     56.49 o 
  10  13   0     3278.96     3190.57     69.00 o 
  11  13   0     1648.62     1530.13     59.20 o 
   0  14   0   102401.79   106898.51   1663.42 o 
   1  14   0    22575.16    23870.35    241.98 o 
   2  14   0       23.56        1.28      5.76 o 
   3  14   0     5088.29     4861.17     73.30 o 
   4  14   0      517.10      501.76     19.61 o 
   5  14   0      676.23      629.08     23.49 o 
   6  14   0       55.88       29.59     17.29 o 
   7  14   0     6113.58     6265.31     99.92 o 
   8  14   0     4702.56     4587.94     81.59 o 
   9  14   0     3677.19     3600.27     79.34 o 
  10  14   0       21.28       -6.14     19.59 o 
  11  14   0     2802.87     2824.30     68.02 o 
   1  15   0        8.98       36.55     13.99 o 
   2  15   0     8557.65     8914.58     95.72 o 
   3  15   0     1449.66     1197.48     28.45 o 
   4  15   0       50.64       46.77     11.37 o 
   5  15   0     4195.62     4336.72     71.73 o 
   6  15   0      445.97      399.01     21.72 o 
   7  15   0       48.29       29.50     15.50 o 
   8  15   0      108.85      108.34     19.42 o 
   9  15   0     3555.25     3569.73     72.57 o 
  10  15   0      877.84      817.74     36.56 o 
  11  15   0       61.45       67.65     24.15 o 
   0  16   0    71764.86    75981.09   1067.37 o 
   1  16   0     5500.33     5988.08    151.96 o 
   2  16   0     8318.98     8426.43    112.73 o 
   3  16   0     3231.57     3207.59     54.27 o 
   4  16   0     3328.34     3271.22     56.97 o 
   5  16   0      352.61      356.10     21.98 o 
   6  16   0      554.19      489.10     23.67 o 
   7  16   0     5389.98     5254.81     88.67 o 
   8  16   0      864.45      811.58     32.89 o 
   9  16   0     2604.06     2435.20     67.67 o 
  10  16   0      796.02      772.15     36.43 o 
   1  17   0    32300.88    33020.14    333.61 o 
   2  17   0    31412.59    33156.56    334.98 o 
   3  17   0       29.44       22.85     10.71 o 
   4  17   0      840.74      750.82     25.62 o 
   5  17   0       94.85       90.54     15.07 o 
   6  17   0     2635.00     2565.55     52.86 o 
   7  17   0     1797.53     1756.09     45.07 o 
   8  17   0       35.09       60.30     18.92 o 
   9  17   0     3828.28     3920.21     78.11 o 
  10  17   0     5138.03     5180.15     99.82 o 
   0  18   0     7932.57     7754.11    121.65 o 
   1  18   0     4697.61     4836.51     86.15 o 
   2  18   0       68.72       67.29     11.39 o 
   3  18   0     3555.65     3455.24     59.93 o 
   4  18   0     2219.01     2146.68     62.35 o 
   5  18   0      353.38      348.84     20.91 o 
   6  18   0     2035.03     1974.31     46.13 o 
   7  18   0      265.50      252.34     26.50 o 
   8  18   0     9270.83     9172.13    140.37 o 
   9  18   0     1811.28     1900.72     52.24 o 
  10  18   0      267.61      312.67     28.93 o 
   1  19   0     8764.97     9022.18     99.01 o 
   2  19   0       58.31       84.73     29.77 o 
   3  19   0     3576.76     3596.78     65.76 o 
   4  19   0      376.10      338.88     19.80 o 
   5  19   0     1675.14     1594.88     39.93 o 
   6  19   0      100.93      108.97     18.17 o 
   7  19   0     1477.46     1423.85     41.56 o 
   8  19   0      503.12      459.08     27.94 o 
   9  19   0      702.31      697.55     60.50 o 
  10  19   0       16.51       24.32     22.53 o 
   0  20   0    36268.59    36170.44    518.09 o 
   1  20   0     8025.62     8579.17     95.24 o 
   2  20   0     7824.29     7788.45     97.66 o 
   3  20   0     2664.70     2589.49     49.78 o 
   4  20   0     1619.81     1602.20     38.56 o 
   5  20   0      904.21      903.87     30.90 o 
   6  20   0     1415.21     1324.33     41.04 o 
   7  20   0     2472.31     2427.66     55.27 o 
   8  20   0     1056.07     1002.40     37.94 o 
   9  20   0      838.62      883.73     38.02 o 
  10  20   0       15.03        1.68     22.50 o 
   1  21   0    11807.17    12302.86    132.37 o 
   2  21   0     6459.63     6354.53     95.20 o 
   3  21   0     2624.30     2464.26     48.73 o 
   4  21   0      116.50       82.42     15.34 o 
   5  21   0      809.73      808.73     29.59 o 
   6  21   0     3430.58     3448.37    111.66 o 
   7  21   0      673.19      664.72     31.19 o 
   8  21   0      738.66      692.73     32.94 o 
   9  21   0     8171.31     8636.57    139.79 o 
  10  21   0     4073.50     4396.23     89.90 o 
   0  22   0      940.11      945.08     29.39 o 
   1  22   0     3977.56     4928.07    103.22 o 
   2  22   0     3260.65     3027.07     55.08 o 
   3  22   0      509.37      506.35     22.02 o 
   4  22   0     1932.38     1830.68     43.06 o 
   5  22   0      145.31      113.22     18.45 o 
   6  22   0     2308.89     2144.53     50.97 o 
   7  22   0     1207.96     1098.98     38.50 o 
   8  22   0     1186.23     1186.85     42.73 o 
   9  22   0      362.64      361.24     29.92 o 
   1  23   0    19514.04    20605.87    237.74 o 
   2  23   0     3696.03     3484.23     61.46 o 
   3  23   0       34.81       25.28     14.09 o 
   4  23   0        9.13        0.74     14.67 o 
   5  23   0     3178.75     3150.44     62.15 o 
   6  23   0      246.91      257.18     22.75 o 
   7  23   0      852.73      774.33     34.05 o 
   8  23   0      655.94      635.65     33.38 o 
   9  23   0       72.52       79.08     23.99 o 
   0  24   0    20329.45    20453.12    303.08 o 
   1  24   0     9031.59     9257.79    115.56 o 
   2  24   0      279.00      293.52     19.07 o 
   3  24   0     1740.34     1758.25     42.05 o 
   4  24   0      101.80      101.21     17.11 o 
   5  24   0     2216.02     2149.64     58.81 o 
   6  24   0      115.89       86.30     19.41 o 
   7  24   0     1745.01     1672.32     48.05 o 
   8  24   0     7070.64     7567.81    125.89 o 
   9  24   0     2520.85     2508.01     64.39 o 
   1  25   0      234.97      263.60     18.05 o 
   2  25   0     3515.49     3514.70     63.21 o 
   3  25   0     3490.70     3368.71     63.10 o 
   4  25   0       12.78       16.72     16.02 o 
   5  25   0     2389.66     2420.03     54.75 o 
   6  25   0      346.11      340.48     37.65 o 
   7  25   0     4114.81     4186.68     86.28 o 
   8  25   0      210.94      207.54     28.78 o 
   9  25   0     3352.75     3603.60     79.28 o 
   0  26   0     3779.14     3682.62     90.40 o 
   2  26   0     3139.11     3121.47     59.00 o 
   3  26   0      143.54      137.29     17.56 o 
   4  26   0     3290.56     3156.53     62.99 o 
   5  26   0       42.25       46.05     18.59 o 
   6  26   0      111.30      154.71     28.38 o 
   7  26   0     1217.11     1145.26     41.66 o 
   8  26   0       16.76        0.57     21.21 o 
   9  26   0       62.68       61.96     24.93 o 
   1  27   0     6115.90     6324.69     97.88 o 
   2  27   0     2653.12     2654.32     54.31 o 
   3  27   0      187.09      165.68     21.56 o 
   4  27   0      875.19      951.86     53.46 o 
   5  27   0      290.41      245.21     23.60 o 
   6  27   0      802.78      883.12     35.80 o 
   7  27   0      689.40      686.56     35.32 o 
   8  27   0      312.90      317.05     32.32 o 
   0  28   0     1715.85     1709.07     56.89 o 
   1  28   0     4690.26     5049.85    154.29 o 
   2  28   0      438.36      457.87     24.52 o 
   3  28   0      376.02      381.92     24.49 o 
   4  28   0     4750.44     4759.71     84.65 o 
   5  28   0       85.06       62.40     19.81 o 
   6  28   0     1140.56     1125.73     41.17 o 
   7  28   0     1805.20     1718.94     51.34 o 
   8  28   0     5838.11     5984.53    109.35 o 
   1  29   0     2419.75     2441.12     51.38 o 
   2  29   0        1.73       28.31     16.51 o 
   3  29   0     1857.08     1696.28     46.12 o 
   4  29   0        4.37       19.34     18.46 o 
   5  29   0      522.47      486.34     28.91 o 
   6  29   0      144.77      125.71     23.09 o 
   7  29   0     1470.96     1442.44     48.20 o 
   8  29   0       43.87       47.07     23.42 o 
   0  30   0    17124.28    17515.52    490.31 o 
   1  30   0     2233.07     2574.29     83.53 o 
   2  30   0     1543.91     1623.75     43.44 o 
   3  30   0      531.41      545.52     28.18 o 
   4  30   0      170.95      127.94     21.37 o 
   5  30   0      205.64      197.00     24.58 o 
   6  30   0      320.14      261.71     26.94 o 
   7  30   0     1559.57     1640.32     52.28 o 
   1  31   0     5802.22     5955.93    103.09 o 
   2  31   0     6279.81     6627.54    106.87 o 
   3  31   0     1738.74     1795.22     47.73 o 
   4  31   0     1199.12     1159.64     52.28 o 
   5  31   0      367.71      371.40     28.45 o 
   6  31   0      588.29      527.97     32.59 o 
   7  31   0     2760.02     2886.23     69.88 o 
   0  32   0       67.41      109.03     38.42 o 
   1  32   0     3760.31     3829.81     73.84 o 
   2  32   0     1129.71     1144.20     45.83 o 
   3  32   0      345.55      369.55     26.09 o 
   4  32   0     2912.12     3033.69     82.44 o 
   5  32   0      483.13      366.95     29.46 o 
   6  32   0     1691.06     1796.15     53.81 o 
   7  32   0       86.81       37.74     24.46 o 
   1  33   0     2293.19     2437.80     82.28 o 
   2  33   0      666.15      691.47     38.03 o 
   3  33   0        2.08       -3.31     18.73 o 
   4  33   0      140.60      132.30     23.25 o 
   5  33   0      362.02      344.33     35.02 o 
   6  33   0        0.48       -4.51     21.26 o 
   0  34   0     6514.18     6508.98    224.82 o 
   1  34   0     3855.35     3729.10    125.13 o 
   2  34   0       72.59      168.01     26.99 o 
   3  34   0     2502.04     2543.92     78.89 o 
   4  34   0     1286.36     1316.72     45.69 o 
   5  34   0      315.89      302.88     28.82 o 
   6  34   0      265.12      273.12     29.90 o 
   1  35   0      607.07      621.82     46.15 o 
   2  35   0     3276.86     3306.62     93.20 o 
   3  35   0     2083.07     2112.27     64.85 o 
   4  35   0       53.56       50.18     22.18 o 
   5  35   0      749.28      761.76     38.03 o 
   0  36   0       43.77       85.67     39.29 o 
   1  36   0        5.57       58.35     31.68 o 
   2  36   0     1806.66     1872.72    141.40 o 
   3  36   0       40.49       80.99     25.68 o 
   4  36   0      182.18      195.52     26.40 o 
   5  36   0        4.63       13.36     22.37 o 
   1  37   0      990.39      973.80     57.87 o 
   2  37   0     1437.39     1356.29     68.19 o 
   3  37   0      509.74      573.97     39.72 o 
   4  37   0      118.36       70.33     27.88 o 
   0  38   0     1844.43     1736.58    102.80 o 
   1  38   0     1961.57     2034.99     81.37 o 
   2  38   0      239.96      262.63     67.24 o 
   3  38   0      365.63      335.01     34.42 o 
   1  39   0       55.13       80.68     33.85 o 
   2  39   0      151.13      205.99     41.00 o 
   0  40   0     1888.09     1903.94    115.61 o 
 -11   1   1      306.14      285.85     41.52 o 
 -10   1   1     2861.03     2935.06    107.04 o 
  -9   1   1       73.47      106.89     30.21 o 
  -8   1   1    12135.88    12612.48    173.67 o 
  -7   1   1    17850.90    18674.11    197.05 o 
  -6   1   1     1394.49     1304.25     28.41 o 
  -5   1   1      148.76      172.30      8.89 o 
  -4   1   1      152.72      154.34      7.39 o 
  -3   1   1     4995.35     5502.40     59.83 o 
  -2   1   1      293.17      312.40      6.94 o 
  -1   1   1    22294.23    24515.29    244.54 o 
   0   1   1     1737.47     1889.12     37.62 o 
   1   1   1     4843.88     5026.55     52.55 o 
   2   1   1    72855.20    77391.41    764.93 o 
   3   1   1       93.84       64.31      9.63 o 
   4   1   1    36409.72    37347.65    342.56 o 
   5   1   1    20090.82    21767.78    223.65 o 
   6   1   1     7222.80     7612.33     86.30 o 
   7   1   1      320.80      314.59     13.76 o 
   8   1   1     2377.61     2194.82     66.22 o 
   9   1   1     2417.93     2508.05     83.04 o 
  10   1   1      670.87      633.74     51.57 o 
  11   1   1      350.78      412.35     46.56 o 
 -11   2   1     1283.53     1232.17     86.88 o 
 -10   2   1      302.04      192.68     36.59 o 
  -9   2   1     9586.97    10278.16    175.54 o 
  -8   2   1     7934.18     8334.10    122.31 o 
  -7   2   1      465.41      441.25     18.54 o 
  -6   2   1    12682.47    13234.68    141.48 o 
  -5   2   1    11821.51    12643.13    133.59 o 
  -4   2   1     4071.95     4134.37     48.10 o 
  -3   2   1     8485.82     9496.75     99.54 o 
  -2   2   1     4324.71     5125.72     59.78 o 
  -1   2   1       36.66       40.64      4.00 o 
   0   2   1    65570.31    66470.77    718.74 o 
   1   2   1    16401.38    17549.81    175.77 o 
   2   2   1    27385.47    29973.71    299.41 o 
   3   2   1   118728.02   120084.89   1085.78 o 
   4   2   1    23166.63    24396.97    209.91 o 
   5   2   1    10617.93    10730.71    115.19 o 
   6   2   1     3450.72     3256.91     43.34 o 
   7   2   1     2398.22     2422.98     36.69 o 
   8   2   1     1413.21     1421.64     36.97 o 
   9   2   1      605.63      613.49     44.75 o 
  10   2   1     3851.48     3832.57    112.61 o 
  11   2   1     1823.48     2010.46     86.71 o 
 -11   3   1       83.08       54.47     35.08 o 
 -10   3   1      740.42      645.00     49.46 o 
  -9   3   1        1.18       11.21     21.10 o 
  -8   3   1       35.96       28.45     14.78 o 
  -7   3   1     3955.01     3977.07     62.33 o 
  -6   3   1      995.98      923.22     31.22 o 
  -5   3   1      449.48      490.78     13.41 o 
  -4   3   1     3624.11     3871.72     57.83 o 
  -3   3   1      160.40      169.57      7.65 o 
  -2   3   1     7786.50     8908.55     91.90 o 
  -1   3   1    10118.07    10886.38    110.17 o 
   0   3   1      903.11      972.84     27.76 o 
   1   3   1    19113.55    20429.31    204.37 o 
   2   3   1      941.66      817.92     12.82 o 
   3   3   1     3547.35     3726.18    123.37 o 
   4   3   1     5063.12     5007.73     75.32 o 
   5   3   1     6018.41     6311.47     71.68 o 
   6   3   1       88.49       82.40      9.05 o 
   7   3   1        6.77       23.46     10.04 o 
   8   3   1     2291.06     2229.51     47.58 o 
   9   3   1      503.41      518.72     31.09 o 
  10   3   1      872.71      841.87     52.78 o 
  11   3   1        4.25       -2.19     33.32 o 
 -11   4   1      755.04      757.87     78.75 o 
 -10   4   1        7.64        2.16     32.54 o 
  -9   4   1     4732.71     4635.35     95.46 o 
  -8   4   1     1337.08     1258.69     35.64 o 
  -7   4   1       14.82       11.48     10.69 o 
  -6   4   1     3555.32     3586.77     46.31 o 
  -5   4   1     2206.21     2662.14     35.26 o 
  -4   4   1     6471.33     6970.54     75.96 o 
  -3   4   1      165.69      152.11      6.01 o 
  -2   4   1     6934.29     7743.50     80.41 o 
  -1   4   1     2332.30     2557.59     28.43 o 
   0   4   1    11885.91    12965.10    130.65 o 
   1   4   1     8079.48     8740.55     89.44 o 
   2   4   1     2662.24     2675.43     71.36 o 
   3   4   1    41197.02    42689.12    389.73 o 
   4   4   1     3672.39     3634.71     52.68 o 
   5   4   1      366.30      240.65     24.91 o 
   6   4   1     4911.52     5177.66     62.27 o 
   7   4   1      596.91      572.35     22.96 o 
   8   4   1       25.77       56.65     15.30 o 
   9   4   1      959.38      962.68     45.34 o 
  10   4   1     2460.63     2391.27    107.39 o 
  11   4   1      968.21      922.95     59.38 o 
 -11   5   1      639.05      569.67     49.36 o 
 -10   5   1     7493.80     7924.83    147.04 o 
  -9   5   1     2786.28     2705.82     57.18 o 
  -8   5   1     7471.14     7459.02    112.49 o 
  -7   5   1    16781.94    17028.95    226.22 o 
  -6   5   1     1601.32     1455.31     27.60 o 
  -5   5   1      357.07      413.90     13.08 o 
  -4   5   1       94.27       82.03      6.18 o 
  -3   5   1      125.63       92.88      6.52 o 
  -2   5   1    48239.81    52765.52    523.38 o 
  -1   5   1     1890.86     1879.88     22.17 o 
   0   5   1      179.49      212.34      5.37 o 
   1   5   1    25786.14    27706.00    276.26 o 
   2   5   1    83866.84    86633.87    942.32 o 
   3   5   1      424.12      421.18      9.59 o 
   4   5   1    50434.01    52051.75    474.47 o 
   5   5   1    26467.62    28025.90    285.19 o 
   6   5   1     1158.16     1035.67     24.03 o 
   7   5   1      422.34      412.62     20.66 o 
   8   5   1    11460.73    11395.37    160.98 o 
   9   5   1     8967.09     9145.66    189.55 o 
  10   5   1      976.30      925.84     61.09 o 
  11   5   1      557.72      608.56     52.19 o 
 -11   6   1      766.29      745.11     55.22 o 
 -10   6   1       88.60      117.84     26.10 o 
  -9   6   1     3709.49     3646.56     79.24 o 
  -8   6   1     7107.41     7167.57    109.73 o 
  -7   6   1      204.49      213.45     17.78 o 
  -6   6   1     8569.83     8921.54    109.99 o 
  -5   6   1     4389.98     3968.73     48.12 o 
  -4   6   1     2689.76     2559.52     32.32 o 
  -3   6   1    11243.24    12190.19    137.77 o 
  -2   6   1      755.29      794.62     24.19 o 
  -1   6   1     9135.34    10245.81    104.88 o 
   0   6   1       21.17       53.79      7.14 o 
   1   6   1    21891.50    24121.80    241.59 o 
   2   6   1    10343.97    10596.47    121.70 o 
   3   6   1    20003.29    19545.47    182.09 o 
   4   6   1     2105.86     1936.34     42.12 o 
   5   6   1     3158.78     3149.63     40.47 o 
   6   6   1     1723.33     1662.36     32.94 o 
   7   6   1      341.83      292.14     19.08 o 
   8   6   1     1131.30     1048.09     33.07 o 
   9   6   1       70.00       75.74     17.80 o 
  10   6   1     4049.85     3933.75     94.14 o 
  11   6   1     2571.97     2783.45    124.78 o 
 -11   7   1       21.13       46.11     33.46 o 
 -10   7   1      294.72      309.53     36.08 o 
  -9   7   1      431.11      416.90     25.69 o 
  -8   7   1      487.48      473.46     24.39 o 
  -7   7   1     1098.43     1036.68     31.86 o 
  -6   7   1      715.20      677.63     41.88 o 
  -5   7   1       49.06       51.10      7.40 o 
  -4   7   1      794.52      735.08     13.82 o 
  -3   7   1      634.10      682.50     18.38 o 
  -2   7   1    18198.42    19461.07    215.32 o 
  -1   7   1      154.44      144.30      7.61 o 
   0   7   1    15152.87    16642.80    167.96 o 
   1   7   1        7.67       15.50      5.23 o 
   2   7   1     7078.59     7229.17     70.78 o 
   3   7   1      156.74      174.28     10.09 o 
   4   7   1     8824.67     9167.43    103.49 o 
   5   7   1       29.71       75.11     16.64 o 
   6   7   1     1026.27      936.45     27.97 o 
   7   7   1       37.95       37.00     18.51 o 
   8   7   1     1375.55     1313.04     42.17 o 
   9   7   1      538.43      479.96     28.90 o 
  10   7   1       35.44       26.10     22.30 o 
  11   7   1       59.49       75.67     36.94 o 
 -11   8   1     1432.42     1489.99     73.34 o 
 -10   8   1      508.69      403.22     32.81 o 
  -9   8   1     2519.48     2624.46     56.85 o 
  -8   8   1     4798.89     4712.97     80.58 o 
  -7   8   1      109.50       84.70     15.48 o 
  -6   8   1     6554.76     6431.16     95.99 o 
  -5   8   1     5739.10     5849.72     66.75 o 
  -4   8   1     7453.84     7592.11     82.10 o 
  -3   8   1    29402.89    31939.78    403.51 o 
  -2   8   1      493.33      488.49      9.70 o 
  -1   8   1     2651.51     2832.27     32.77 o 
   0   8   1    52390.52    56413.58    558.99 o 
   1   8   1      806.00     1019.28     21.81 o 
   2   8   1    10162.43     9913.72    126.21 o 
   3   8   1    44476.33    43439.36    430.51 o 
   4   8   1    10561.72    10783.48    104.85 o 
   5   8   1     5056.59     4949.49     58.11 o 
   6   8   1     2065.24     1934.42     41.10 o 
   7   8   1     9165.58     9274.04    133.68 o 
   8   8   1     1194.81     1268.33     36.67 o 
   9   8   1      471.19      408.38     25.30 o 
  10   8   1     2066.04     2126.73     63.32 o 
  11   8   1     1595.07     1721.40     77.65 o 
 -11   9   1       96.48       78.05     26.37 o 
 -10   9   1     3950.45     4168.04    122.30 o 
  -9   9   1      809.71      753.32     31.21 o 
  -8   9   1     4743.13     4774.24     81.58 o 
  -7   9   1    12395.09    12784.12    176.69 o 
  -6   9   1     8042.74     8083.38    116.61 o 
  -5   9   1     2575.03     2764.63     41.24 o 
  -4   9   1      487.34      547.99     16.59 o 
  -3   9   1      471.26      399.07     11.44 o 
  -2   9   1     2428.18     2467.46     30.15 o 
  -1   9   1       41.73       28.57      4.20 o 
   0   9   1     7028.45     7705.32     81.09 o 
   1   9   1     8555.43     8280.80     86.89 o 
   2   9   1    44002.98    45832.77    502.72 o 
   3   9   1        5.87       21.77      5.28 o 
   4   9   1    30946.44    31674.51    319.59 o 
   5   9   1     9662.41     9444.72    130.93 o 
   6   9   1      525.84      507.96     21.94 o 
   7   9   1       67.36       74.22     15.93 o 
   8   9   1     6896.84     6725.85    105.95 o 
   9   9   1     3935.20     3968.26     74.46 o 
  10   9   1      689.42      596.87     41.72 o 
  11   9   1      529.01      478.99     48.93 o 
 -11  10   1      317.25      391.75     36.45 o 
 -10  10   1       23.50       55.20     20.65 o 
  -9  10   1        9.65       21.09     25.41 o 
  -8  10   1       78.17       96.23     17.91 o 
  -7  10   1      707.24      672.96     46.66 o 
  -6  10   1     1872.15     1859.29     40.41 o 
  -5  10   1     4033.08     4046.34     65.35 o 
  -4  10   1     1289.22     1357.69     23.83 o 
  -3  10   1       69.52       46.92      6.15 o 
  -2  10   1     2460.05     2761.72     37.12 o 
  -1  10   1     3018.66     3098.78     36.34 o 
   0  10   1     6390.27     6961.10     74.22 o 
   1  10   1     1541.72     1493.21     39.36 o 
   2  10   1     3244.63     3279.28     39.46 o 
   3  10   1      128.25      152.12     25.17 o 
   4  10   1      365.88      364.35     15.79 o 
   5  10   1     2337.42     2331.16     69.60 o 
   6  10   1       34.22       74.64     30.91 o 
   7  10   1       25.77       28.71     14.23 o 
   8  10   1       88.29       74.94     17.49 o 
   9  10   1      406.94      391.67     25.22 o 
  10  10   1      162.55      124.32     22.22 o 
  11  10   1      440.40      532.94     39.30 o 
 -11  11   1        2.01       -9.20     25.53 o 
 -10  11   1     6797.01     6860.42    131.15 o 
  -9  11   1       44.57       49.87     18.59 o 
  -8  11   1     1998.64     1954.47     47.33 o 
  -7  11   1    10370.08    10225.54    146.59 o 
  -6  11   1       86.63      120.84     18.54 o 
  -5  11   1      149.13      200.57     25.78 o 
  -4  11   1      884.96      798.55     25.01 o 
  -3  11   1      741.89      739.08     15.73 o 
  -2  11   1    14641.05    15394.16    157.87 o 
  -1  11   1      150.77      210.90     12.57 o 
   0  11   1    21647.76    23584.03    238.08 o 
   1  11   1    24701.53    25711.57    237.07 o 
   2  11   1    10367.56     9611.62     92.83 o 
   3  11   1       64.30       61.42     12.14 o 
   4  11   1    22863.08    22384.30    251.73 o 
   5  11   1     9646.22     9360.43    130.85 o 
   6  11   1     8024.45     8111.31    118.23 o 
   7  11   1      130.44      169.19     32.55 o 
   8  11   1     5795.68     5762.38     95.09 o 
   9  11   1     4258.04     4201.33     78.51 o 
  10  11   1       12.71       19.93     19.98 o 
  11  11   1      105.05      175.53     31.05 o 
 -11  12   1      554.93      546.33     39.80 o 
 -10  12   1       41.69       43.74     21.88 o 
  -9  12   1    10524.68    10497.78    156.17 o 
  -8  12   1     6933.31     6969.36    110.27 o 
  -7  12   1      309.31      302.80     20.92 o 
  -6  12   1     9668.52     9932.84    140.91 o 
  -5  12   1     9141.51     8989.46    126.78 o 
  -4  12   1    11924.45    12765.93    148.72 o 
  -3  12   1      485.18      378.98     12.43 o 
  -2  12   1      213.19      222.07      8.07 o 
  -1  12   1     1143.16     1109.60     17.64 o 
   0  12   1    21062.66    21839.23    221.38 o 
   1  12   1     2043.10     1839.11     22.69 o 
   2  12   1    14125.92    14080.61    136.55 o 
   3  12   1    47410.59    46824.28    464.68 o 
   4  12   1     5313.93     4779.44     73.35 o 
   5  12   1     8589.89     8541.53    121.68 o 
   6  12   1     2691.86     2604.89     50.82 o 
   7  12   1     1597.93     1560.80     40.20 o 
   8  12   1     1050.59      999.78     34.98 o 
   9  12   1      453.40      389.45     26.15 o 
  10  12   1     4719.32     4772.12     88.82 o 
  11  12   1     3354.06     3500.62     89.91 o 
 -11  13   1       74.43       69.69     29.38 o 
 -10  13   1       48.94       42.99     21.81 o 
  -9  13   1     1285.71     1257.65     41.95 o 
  -8  13   1      395.49      339.67     37.30 o 
  -7  13   1     6870.76     6951.25    107.86 o 
  -6  13   1     6172.21     5988.14     93.34 o 
  -5  13   1       50.04       63.44     12.85 o 
  -4  13   1     3921.51     3922.31     63.10 o 
  -3  13   1     1549.56     1569.98     33.21 o 
  -2  13   1     2828.04     2708.62     41.40 o 
  -1  13   1     1675.55     1835.80     25.34 o 
   0  13   1     1183.57     1058.61     14.67 o 
   1  13   1    16080.13    15912.44    149.91 o 
   2  13   1     1068.87      860.06     14.08 o 
   3  13   1      902.75      891.31     29.57 o 
   4  13   1     9553.20     9777.67    134.91 o 
   5  13   1     5416.86     5537.19     85.87 o 
   6  13   1       50.38       53.96     14.38 o 
   7  13   1      489.12      478.18     30.90 o 
   8  13   1        4.48       -7.55     15.54 o 
   9  13   1     1401.25     1359.14     41.71 o 
  10  13   1     1009.46     1035.09     57.01 o 
  11  13   1      238.82      239.34     37.00 o 
 -11  14   1      429.02      487.20     37.70 o 
 -10  14   1       39.89       28.83     21.61 o 
  -9  14   1     2587.26     2604.34     59.15 o 
  -8  14   1      481.85      431.02     26.12 o 
  -7  14   1     4201.23     4220.08    142.09 o 
  -6  14   1      163.40      172.03     21.93 o 
  -5  14   1      910.16      840.59     34.30 o 
  -4  14   1      191.25      208.16     14.57 o 
  -3  14   1     6623.39     6713.00     82.94 o 
  -2  14   1      871.21      861.99     16.01 o 
  -1  14   1       74.87      105.77      7.32 o 
   0  14   1        2.38       17.87      6.05 o 
   1  14   1    10933.25    10944.39    105.91 o 
   2  14   1       44.50       91.09     18.24 o 
   3  14   1    18218.15    18957.61    194.57 o 
   4  14   1     3071.11     2707.87     98.27 o 
   5  14   1     1603.63     1544.13     42.54 o 
   6  14   1     2514.22     2464.21     50.54 o 
   7  14   1     2967.53     2914.40     57.76 o 
   8  14   1        6.67       25.14     17.09 o 
   9  14   1       60.44       36.13     18.93 o 
  10  14   1      764.77      820.91     42.29 o 
  11  14   1       70.91       42.29     23.32 o 
 -11  15   1      352.08      369.00     30.93 o 
 -10  15   1     3015.83     3173.14     70.65 o 
  -9  15   1       35.14       33.59     20.24 o 
  -8  15   1     3383.15     3189.82     78.94 o 
  -7  15   1    22712.81    22765.59    301.17 o 
  -6  15   1      205.70      216.80     18.79 o 
  -5  15   1      351.77      364.17     19.79 o 
  -4  15   1      334.43      325.99     16.98 o 
  -3  15   1       30.17       52.50      6.79 o 
  -2  15   1     2391.23     2304.02     25.38 o 
  -1  15   1     3934.37     4130.77     44.53 o 
   0  15   1      217.06      266.79     18.49 o 
   1  15   1    26650.23    27346.71    253.71 o 
   2  15   1    50990.04    52149.48    476.97 o 
   3  15   1     1252.53     1238.12     21.49 o 
   4  15   1    34670.34    35524.62    448.21 o 
   5  15   1     8410.58     8418.89    122.04 o 
   6  15   1       10.66       30.66     14.33 o 
   7  15   1     1938.78     1874.55     61.51 o 
   8  15   1     1483.85     1427.48     50.81 o 
   9  15   1     2375.76     2440.28     57.62 o 
  10  15   1      634.18      594.76     33.23 o 
 -10  16   1      166.65      225.72     26.92 o 
  -9  16   1     3538.31     3574.56     72.99 o 
  -8  16   1     4889.18     4806.89     86.08 o 
  -7  16   1       35.85       46.20     16.72 o 
  -6  16   1     8264.16     8066.91    120.52 o 
  -5  16   1    11812.92    11717.71    162.53 o 
  -4  16   1     4236.75     4279.12     69.62 o 
  -3  16   1      972.89      959.35     25.82 o 
  -2  16   1     3846.18     4329.85     46.51 o 
  -1  16   1     5979.92     5854.05     60.59 o 
   0  16   1    17676.86    18475.89    174.35 o 
   1  16   1     1653.32     1756.90     23.89 o 
   2  16   1    10708.41    10495.01    103.00 o 
   3  16   1    26001.21    26139.34    333.14 o 
   4  16   1    10104.61    10404.06    144.64 o 
   5  16   1      200.13      178.30     19.26 o 
   6  16   1      382.48      306.61     21.06 o 
   7  16   1      608.68      588.11     26.98 o 
   8  16   1     2004.07     1912.55     48.65 o 
   9  16   1       11.98       -6.80     18.96 o 
  10  16   1      730.88      716.41     40.67 o 
 -10  17   1      180.97      210.74     26.68 o 
  -9  17   1      348.74      344.08     27.45 o 
  -8  17   1      588.25      584.28     43.54 o 
  -7  17   1       15.39       11.76     20.76 o 
  -6  17   1     2830.75     2813.40     92.20 o 
  -5  17   1      205.20      220.59     17.65 o 
  -4  17   1     2598.89     2421.51     47.18 o 
  -3  17   1       10.49       11.51     10.44 o 
  -2  17   1     5299.53     5378.64     56.30 o 
  -1  17   1        5.64        8.96      5.77 o 
   0  17   1    10326.55    10925.43    158.19 o 
   1  17   1     1517.90     1430.14     25.07 o 
   2  17   1     2805.80     2620.60     32.02 o 
   3  17   1      216.53      167.05     16.92 o 
   4  17   1     2998.35     2936.46     79.94 o 
   5  17   1     1995.51     1979.73     44.14 o 
   6  17   1     3699.67     3430.94     63.99 o 
   7  17   1       15.22       -6.58     15.80 o 
   8  17   1       63.19       66.73     18.97 o 
   9  17   1       28.08       34.43     19.45 o 
  10  17   1      365.64      365.11     29.27 o 
 -10  18   1      174.59      167.62     34.72 o 
  -9  18   1     3962.77     3861.00     78.05 o 
  -8  18   1     3710.41     3595.41     84.63 o 
  -7  18   1       82.15       53.23     18.25 o 
  -6  18   1     5081.28     4989.18     84.42 o 
  -5  18   1      795.61      797.06     32.75 o 
  -4  18   1      309.03      282.68     20.55 o 
  -3  18   1     3864.91     3791.55     63.05 o 
  -2  18   1      277.24      287.72      9.53 o 
  -1  18   1     1488.77     1660.75     26.76 o 
   0  18   1    14455.89    15180.11    145.60 o 
   1  18   1     3512.61     3294.30     59.16 o 
   2  18   1     4303.47     4030.27     83.44 o 
   3  18   1    30497.96    30515.76    387.76 o 
   4  18   1     5934.62     5805.70     89.91 o 
   5  18   1     2677.59     2643.17     84.13 o 
   6  18   1     3953.34     3760.33     72.67 o 
   7  18   1     4916.98     4709.24     83.29 o 
   8  18   1      327.26      321.92     28.25 o 
   9  18   1     1146.54     1088.17     42.99 o 
  10  18   1     1095.86     1100.48     42.45 o 
 -10  19   1     3006.96     3003.23     70.11 o 
  -9  19   1      879.38      819.58     36.15 o 
  -8  19   1     1041.77      989.36     38.08 o 
  -7  19   1     7450.81     7465.41    117.76 o 
  -6  19   1    10223.76    10566.03    153.34 o 
  -5  19   1      159.25      121.72     17.39 o 
  -4  19   1     4142.06     4204.12     70.71 o 
  -3  19   1      640.93      619.55     23.18 o 
  -2  19   1       25.67       29.60      7.60 o 
  -1  19   1     1797.46     1946.48     69.94 o 
   0  19   1     4651.30     4654.04     51.32 o 
   1  19   1    28001.48    28314.33    264.54 o 
   2  19   1    15214.55    14907.97    174.61 o 
   3  19   1      751.35      736.49     31.43 o 
   4  19   1    14762.11    14842.25    200.79 o 
   5  19   1    12839.82    12755.46    177.83 o 
   6  19   1      351.82      311.89     22.77 o 
   7  19   1      147.88      150.93     20.64 o 
   8  19   1     1725.19     1556.03     51.38 o 
   9  19   1     2705.08     2575.32     61.89 o 
  10  19   1     2050.14     2021.99     57.06 o 
 -10  20   1       11.51       39.25     22.91 o 
  -9  20   1      371.10      300.89     27.69 o 
  -8  20   1     1694.35     1635.87     66.65 o 
  -7  20   1     2619.30     2495.87     56.69 o 
  -6  20   1     3258.09     3256.76     64.25 o 
  -5  20   1     8040.77     7801.45    117.75 o 
  -4  20   1     2383.84     2370.88     58.63 o 
  -3  20   1      526.21      534.88     21.96 o 
  -2  20   1      601.34      682.15     24.34 o 
  -1  20   1    13384.22    13539.89    144.29 o 
   0  20   1     1250.97     1088.53     21.19 o 
   1  20   1      201.23      176.03     13.31 o 
   2  20   1     4327.38     4119.09     93.72 o 
   3  20   1      246.38      242.31     17.23 o 
   4  20   1     1923.97     1956.46     64.55 o 
   5  20   1      182.77      165.40     25.01 o 
   6  20   1        2.40        8.14     15.90 o 
   7  20   1      376.26      347.31     24.38 o 
   8  20   1      225.66      194.30     23.89 o 
   9  20   1       17.57       71.42     21.92 o 
  10  20   1       51.82       50.29     23.87 o 
 -10  21   1     1221.84     1215.90     46.77 o 
  -9  21   1        0.16      -20.93     20.93 o 
  -8  21   1     1659.31     1588.66     47.81 o 
  -7  21   1      899.30      808.68     33.51 o 
  -6  21   1      473.46      440.55     36.65 o 
  -5  21   1      437.79      394.65     23.23 o 
  -4  21   1     1456.99     1381.72     39.35 o 
  -3  21   1      184.75      200.29     16.63 o 
  -2  21   1     3854.49     3753.12     63.17 o 
  -1  21   1       55.12       59.82     11.69 o 
   0  21   1     3018.16     2983.87     56.67 o 
   1  21   1     2339.74     2384.66     48.56 o 
   2  21   1     9085.75     9011.51    128.11 o 
   3  21   1       96.69       85.26     17.71 o 
   4  21   1     8747.40     8454.94    124.54 o 
   5  21   1     6011.94     5699.11     92.88 o 
   6  21   1     3606.49     3524.17     68.27 o 
   7  21   1        5.48       26.66     17.35 o 
   8  21   1     1509.00     1507.73     46.63 o 
   9  21   1      870.54      837.95     43.64 o 
  10  21   1      122.57      110.50     26.30 o 
  -9  22   1     2960.66     2986.44     69.05 o 
  -8  22   1     5362.59     5473.02    135.79 o 
  -7  22   1        0.14        5.00     18.72 o 
  -6  22   1     6052.21     6058.75    100.38 o 
  -5  22   1     7937.33     7899.32    120.49 o 
  -4  22   1     2898.18     2906.72     56.87 o 
  -3  22   1      925.30      849.86     29.29 o 
  -2  22   1      533.92      617.88     86.91 o 
  -1  22   1     1525.81     1477.75     26.56 o 
   0  22   1     7254.35     7225.83     83.41 o 
   2  22   1     5511.98     5159.06     81.39 o 
   3  22   1    16226.18    16450.06    220.64 o 
   4  22   1     4208.41     4084.76     71.78 o 
   5  22   1     4813.74     4627.77     80.83 o 
   6  22   1     1058.96      997.03     35.62 o 
   7  22   1     1722.64     1613.13     45.25 o 
   8  22   1     1424.81     1382.57     44.68 o 
   9  22   1       34.59       35.27     22.25 o 
  -9  23   1      372.88      391.96     30.86 o 
  -8  23   1        2.75       11.33     20.55 o 
  -7  23   1     6386.00     6404.26    108.11 o 
  -6  23   1    14742.26    14905.12    209.23 o 
  -5  23   1      301.54      304.97     45.67 o 
  -4  23   1     3613.04     3650.55     67.08 o 
  -3  23   1      505.13      542.91     42.54 o 
  -2  23   1     6461.14     6774.23    101.98 o 
  -1  23   1      511.55      526.50     16.34 o 
   0  23   1     3344.49     3224.89     63.07 o 
   1  23   1    16337.76    17233.13    201.59 o 
   2  23   1      131.41      155.18     27.06 o 
   3  23   1     1730.13     1672.43     62.15 o 
   4  23   1     2595.87     2403.48     51.29 o 
   5  23   1      948.40      867.28     56.02 o 
   6  23   1     1175.70     1107.78     38.13 o 
   7  23   1      107.13      120.23     21.35 o 
   8  23   1      230.12      221.14     25.33 o 
   9  23   1     1393.07     1335.42     47.55 o 
  -9  24   1      213.97      255.90     29.26 o 
  -8  24   1       16.90       27.55     21.07 o 
  -7  24   1     1125.92     1142.86     41.40 o 
  -6  24   1       64.46       94.25     20.55 o 
  -5  24   1     1989.32     1803.92     49.86 o 
  -4  24   1       28.03       36.49     15.73 o 
  -3  24   1     3484.47     3296.67     61.79 o 
  -2  24   1       31.85       75.45     14.81 o 
  -1  24   1     3299.21     3206.49     50.07 o 
   0  24   1      338.50      342.48     14.09 o 
   1  24   1     2795.63     2864.69     50.71 o 
   2  24   1     1606.42     1681.38     70.20 o 
   3  24   1     1045.88      992.38     32.45 o 
   4  24   1       19.67       19.24     16.01 o 
   5  24   1      908.32      786.17     30.92 o 
   6  24   1      116.98       91.07     20.12 o 
   7  24   1     1495.44     1462.78     45.12 o 
   8  24   1        3.98       24.41     19.85 o 
   9  24   1       66.42       67.58     23.71 o 
  -9  25   1     1213.89     1134.61     45.14 o 
  -8  25   1      816.69      725.03     35.75 o 
  -7  25   1     6210.71     6360.00    109.07 o 
  -6  25   1     1719.80     1726.21     47.62 o 
  -5  25   1      151.52      136.93     19.84 o 
  -4  25   1      452.00      366.04     23.04 o 
  -3  25   1       12.53       13.01     17.01 o 
  -2  25   1     1773.11     1646.89     48.32 o 
  -1  25   1      394.14      478.60     21.28 o 
   0  25   1      267.12      391.32     43.77 o 
   1  25   1     6583.11     6488.69     98.68 o 
   2  25   1    12267.71    12665.85    175.80 o 
   3  25   1      185.02      175.38     33.06 o 
   4  25   1     3931.49     3790.62     70.39 o 
   5  25   1     1447.59     1361.06     41.17 o 
   6  25   1      401.75      344.58     26.19 o 
   7  25   1      152.86      157.74     23.19 o 
   8  25   1     1234.96     1189.31     43.14 o 
   9  25   1     1956.74     1883.46     56.25 o 
  -9  26   1      932.93      957.81     42.02 o 
  -8  26   1     6395.40     6687.05    116.41 o 
  -7  26   1      295.82      269.91     26.80 o 
  -6  26   1     1976.70     1915.62     96.60 o 
  -5  26   1    11037.91    11315.28    165.89 o 
  -4  26   1     3448.19     3306.39     66.10 o 
  -3  26   1       54.28       82.38     17.48 o 
  -2  26   1      675.80      714.88     47.94 o 
  -1  26   1     3696.37     3688.78     64.51 o 
   0  26   1     5102.33     5409.63     75.20 o 
   1  26   1     1009.16     1063.40     47.19 o 
   2  26   1     2734.49     2546.13     52.38 o 
   3  26   1     7595.92     7515.67    115.47 o 
   4  26   1      691.62      659.06     38.02 o 
   5  26   1      167.30      128.46     20.25 o 
   6  26   1      821.68      750.37     36.42 o 
   7  26   1       18.55        9.08     19.92 o 
   8  26   1      252.87      220.14     26.99 o 
  -8  27   1      600.41      645.77     35.98 o 
  -7  27   1     1065.33     1070.63     41.12 o 
  -6  27   1     2523.62     2460.28     58.93 o 
  -5  27   1        8.54        5.02     17.60 o 
  -4  27   1     5590.50     5761.26     96.55 o 
  -3  27   1     1750.43     1618.51     82.16 o 
  -2  27   1     3046.51     3128.18     60.47 o 
  -1  27   1      438.86      390.86     21.04 o 
   0  27   1     5030.57     5169.56     83.17 o 
   1  27   1     1766.67     1853.66     57.63 o 
   2  27   1     1306.22     1314.28     49.16 o 
   3  27   1      121.29      139.42     62.31 o 
   4  27   1      150.33      105.69     19.39 o 
   5  27   1        2.26        0.75     18.14 o 
   6  27   1     3640.09     3691.21     74.76 o 
   7  27   1       46.42       45.39     20.59 o 
   8  27   1      450.64      435.43     31.82 o 
  -8  28   1      608.82      584.56     44.37 o 
  -7  28   1        7.48        2.53     22.02 o 
  -6  28   1     1846.66     1780.20     50.14 o 
  -5  28   1      555.00      503.10     28.63 o 
  -4  28   1       30.22       49.46     19.17 o 
  -3  28   1      528.27      598.18     27.98 o 
  -2  28   1      681.46      707.44     28.55 o 
  -1  28   1       81.93      154.35     19.78 o 
   0  28   1     1011.19     1141.49     33.26 o 
   1  28   1     1177.17     1608.86    100.77 o 
   2  28   1     2260.40     2139.97     48.19 o 
   3  28   1     8307.63     8049.08    123.50 o 
   4  28   1      117.07      149.81     22.26 o 
   5  28   1      667.37      574.56     31.88 o 
   6  28   1      594.36      527.30     31.16 o 
   7  28   1     1300.41     1223.91     45.82 o 
   8  28   1       51.53       54.98     22.83 o 
  -8  29   1      409.89      299.47     30.70 o 
  -7  29   1     5878.02     6119.50    109.45 o 
  -6  29   1     5606.63     5859.29    103.61 o 
  -5  29   1      581.93      527.84     29.89 o 
  -4  29   1     2406.27     2397.62     55.82 o 
  -3  29   1      728.99      651.51     29.65 o 
  -2  29   1     2118.04     2146.11     49.08 o 
  -1  29   1     1764.73     2347.04     65.79 o 
   0  29   1     2213.42     2422.02     76.33 o 
   1  29   1    11913.46    12240.32    208.09 o 
   2  29   1     2299.76     2450.91     53.16 o 
   3  29   1       51.59       76.15     18.65 o 
   4  29   1     8580.74     8215.13    128.51 o 
   5  29   1     4680.02     4477.24     83.98 o 
   6  29   1       58.76       58.75     21.38 o 
   7  29   1       19.95        6.65     21.05 o 
   8  29   1       93.49      118.93     25.49 o 
  -7  30   1     1882.88     1980.99     57.16 o 
  -6  30   1     1498.17     1511.87     48.29 o 
  -5  30   1     7396.55     7809.31    126.65 o 
  -4  30   1      322.95      313.48     26.11 o 
  -3  30   1     1183.06     1297.68     39.87 o 
  -2  30   1      431.22      446.52     25.37 o 
  -1  30   1    14414.89    14842.22    239.45 o 
   0  30   1     4111.21     4160.60    110.63 o 
   1  30   1      247.74      345.38     23.69 o 
   2  30   1     7006.21     7086.42    116.83 o 
   3  30   1     1073.30      981.10     36.00 o 
   4  30   1     2609.55     2514.04     57.95 o 
   5  30   1      438.33      408.09     28.44 o 
   6  30   1      621.08      624.54     33.63 o 
   7  30   1      149.51      153.21     26.07 o 
  -7  31   1      590.08      542.72     37.50 o 
  -6  31   1     1535.88     1502.64     49.33 o 
  -5  31   1        0.33       13.59     20.76 o 
  -4  31   1      442.92      369.37     27.36 o 
  -3  31   1      186.99      114.90     20.84 o 
  -2  31   1     1506.88     1505.61     42.58 o 
  -1  31   1        0.81      156.80     41.19 o 
   0  31   1      217.51      390.67     43.87 o 
   1  31   1        0.47       14.71     20.01 o 
   2  31   1     1874.79     1910.78     83.98 o 
   3  31   1      383.83      430.81     39.29 o 
   4  31   1     1831.86     1795.18     92.90 o 
   5  31   1       11.22       16.41     20.48 o 
   6  31   1      661.21      604.37     33.79 o 
   7  31   1      188.86      187.63     26.41 o 
  -7  32   1       51.69       52.09     23.56 o 
  -6  32   1     1088.47     1065.42     42.69 o 
  -5  32   1     6452.52     6543.68    113.02 o 
  -4  32   1       16.28       22.89     19.67 o 
  -3  32   1       18.40       35.68     19.05 o 
  -2  32   1      300.86      319.03     28.67 o 
  -1  32   1     2552.04     2390.74     89.14 o 
   0  32   1     4058.92     4015.65    189.86 o 
   1  32   1      366.94      573.59    141.22 o 
   2  32   1     4205.61     4081.66     75.92 o 
   3  32   1     5519.43     5607.76     97.10 o 
   4  32   1     1943.62     1903.17     51.86 o 
   5  32   1      189.78      168.56     24.70 o 
   6  32   1      619.72      652.37     45.79 o 
   7  32   1      137.95      137.05     26.35 o 
  -6  33   1     8101.06     8617.91    141.44 o 
  -5  33   1      396.35      419.16     30.57 o 
  -4  33   1     3978.07     4056.95     81.59 o 
  -3  33   1      782.41      717.97     32.84 o 
  -2  33   1     2122.28     2258.61     63.58 o 
  -1  33   1     1264.42     1317.82     60.71 o 
   0  33   1     4098.26     4078.59    112.16 o 
   1  33   1     9035.52     9016.99    201.17 o 
   2  33   1      657.10      592.08     37.78 o 
   3  33   1      474.75      497.04     30.31 o 
   4  33   1      580.71      500.29     30.54 o 
   5  33   1     2451.88     2449.66     60.83 o 
   6  33   1      694.60      765.74     47.36 o 
  -6  34   1       13.35       32.16     24.08 o 
  -5  34   1     3151.11     3109.86     71.39 o 
  -4  34   1      468.74      394.37     29.55 o 
  -3  34   1     1098.76     1079.91     40.02 o 
  -2  34   1       44.88       78.93     24.74 o 
  -1  34   1     2721.75     2941.57    109.47 o 
   0  34   1      519.99      595.70     45.16 o 
   1  34   1     1023.33     1196.85     59.14 o 
   2  34   1      438.29      468.50     33.96 o 
   3  34   1       18.65       15.29     20.49 o 
   4  34   1       45.70       46.04     21.46 o 
   5  34   1      202.77      171.19     26.47 o 
   6  34   1       19.83        9.55     23.72 o 
  -5  35   1      141.69      167.70     26.20 o 
  -4  35   1      713.82      723.82     35.87 o 
  -3  35   1      113.49      131.98     27.81 o 
  -2  35   1      262.68      245.17     29.65 o 
  -1  35   1       47.09      172.05     34.26 o 
   0  35   1       12.30      151.43     31.81 o 
   1  35   1     3117.02     3057.86     96.50 o 
   2  35   1      887.22      927.82     59.31 o 
   3  35   1       12.34       17.39     23.61 o 
   4  35   1     1451.49     1341.68     45.62 o 
   5  35   1     1071.62     1089.79     71.74 o 
  -5  36   1     6016.62     6700.03    118.63 o 
  -4  36   1      207.98      260.01     30.92 o 
  -3  36   1      499.60      463.57     36.42 o 
  -2  36   1      119.91      146.43     64.55 o 
  -1  36   1     3528.70     3578.34    108.96 o 
   0  36   1     3384.45     3313.79    181.12 o 
   1  36   1      112.23      139.60     32.99 o 
   2  36   1     2880.17     2970.30     97.74 o 
   3  36   1     2993.27     2779.36     76.10 o 
   4  36   1      698.47      732.62     36.75 o 
   5  36   1      135.42      118.35     31.95 o 
  -4  37   1     2811.18     3006.74     83.41 o 
  -3  37   1      523.50      480.81     37.26 o 
  -2  37   1     2816.70     2788.60     95.47 o 
  -1  37   1        4.25       21.11     29.98 o 
   0  37   1     1713.93     1870.94     86.28 o 
   1  37   1     1387.79     1459.92    150.48 o 
   2  37   1        4.09       25.32     31.19 o 
   3  37   1      136.51      155.25     30.96 o 
   4  37   1       79.73       60.76     22.98 o 
  -3  38   1       98.51       86.77     28.67 o 
  -2  38   1       14.91       51.87     37.38 o 
  -1  38   1      114.00      152.39     37.75 o 
   0  38   1      581.22      642.71     47.97 o 
   1  38   1      143.81      373.15     43.79 o 
   2  38   1      164.73      132.93     36.47 o 
   3  38   1      469.32      385.84     35.62 o 
  -2  39   1     1685.91     1647.43     77.45 o 
  -1  39   1      459.31      561.71     50.56 o 
   0  39   1     2440.33     2645.72     94.11 o 
   1  39   1     4248.87     4691.23    179.91 o 
   2  39   1      406.29      448.13     48.41 o 
 -11   0   2      339.62      278.12     57.81 o 
 -10   0   2     1642.13     1822.42    102.80 o 
  -9   0   2        9.78        9.69     34.79 o 
  -8   0   2     3826.42     3940.28    182.16 o 
  -7   0   2       95.81       90.72     15.70 o 
  -6   0   2    54376.36    56433.48    799.34 o 
  -5   0   2    38737.56    40856.23    581.10 o 
  -4   0   2     6944.80     7435.49    114.77 o 
  -3   0   2    35575.72    37640.05    531.82 o 
  -2   0   2     2100.39     2484.58     48.21 o 
  -1   0   2     2497.49     2593.70     42.55 o 
   0   0   2     4634.87     4801.07     90.74 o 
   1   0   2    17406.30    19925.86    283.65 o 
   2   0   2    11933.41    13065.53    189.65 o 
   3   0   2    38807.87    41337.70    584.71 o 
   4   0   2    23832.57    24855.65    358.17 o 
   5   0   2     8957.31     9091.17    119.30 o 
   6   0   2    59445.74    61891.03    744.00 o 
   7   0   2     4087.56     4046.16     76.45 o 
   8   0   2     1459.60     1456.25     53.56 o 
   9   0   2     3434.41     3061.43    133.96 o 
  10   0   2     1557.59     1475.59     94.84 o 
  11   0   2     1636.90     1897.36    116.30 o 
 -11   1   2     1368.73     1352.49     69.50 o 
 -10   1   2        9.59      -25.26     29.43 o 
  -9   1   2       15.89       25.23     20.16 o 
  -8   1   2      933.17      869.40     30.94 o 
  -7   1   2     8105.10     8331.31     95.57 o 
  -6   1   2      373.15      353.30     28.72 o 
  -5   1   2    13001.00    13651.26    143.89 o 
  -4   1   2    23212.01    24519.43    248.86 o 
  -3   1   2     1542.15     1490.15     39.67 o 
  -2   1   2     1003.85      969.29     14.59 o 
  -1   1   2     1849.71     1789.12     21.33 o 
   0   1   2     1437.67     1519.80     30.35 o 
   1   1   2    13349.75    14782.37    149.73 o 
   2   1   2     5825.42     6201.83     66.66 o 
   3   1   2      539.37      541.01     18.51 o 
   4   1   2    17942.30    18366.62    189.34 o 
   5   1   2    12786.54    12771.71    115.20 o 
   6   1   2      227.02      251.78     13.23 o 
   7   1   2     4390.83     4312.53     56.75 o 
   8   1   2     2707.89     2667.41     62.90 o 
   9   1   2      479.80      449.42     40.38 o 
  10   1   2      159.46      206.15     37.45 o 
  11   1   2      663.51      755.10     72.69 o 
 -11   2   2       24.70       32.10     33.96 o 
 -10   2   2      196.23      208.82     37.11 o 
  -9   2   2      386.80      366.27     33.22 o 
  -8   2   2      537.43      546.86     21.28 o 
  -7   2   2        4.40       34.52     10.23 o 
  -6   2   2     4391.66     4294.87     53.80 o 
  -5   2   2     2040.07     1890.87     72.51 o 
  -4   2   2      129.55      165.53     14.50 o 
  -3   2   2      601.86      558.42     11.69 o 
  -2   2   2    20975.83    23349.86    234.59 o 
  -1   2   2      479.61      454.27     16.32 o 
   0   2   2     1762.17     1746.02     23.63 o 
   1   2   2     6385.58     7120.27     74.49 o 
   2   2   2    13182.95    14456.61    147.84 o 
   3   2   2      315.34      284.78      9.13 o 
   4   2   2       11.60       20.64      7.51 o 
   5   2   2      175.14      169.23     18.03 o 
   6   2   2     2896.88     2792.82     33.40 o 
   7   2   2     2794.79     2741.79     41.23 o 
   8   2   2      857.15      877.74     34.05 o 
   9   2   2       47.68       36.35     26.86 o 
  10   2   2      111.62       86.38     39.72 o 
  11   2   2        0.47       31.70     32.22 o 
 -11   3   2     2045.22     2371.53     90.26 o 
 -10   3   2       70.57       41.94     31.98 o 
  -9   3   2      989.66      957.07     42.39 o 
  -8   3   2      856.25      813.65     30.01 o 
  -7   3   2    22000.15    22989.95    264.08 o 
  -6   3   2      630.33      572.04     28.65 o 
  -5   3   2    28921.66    29766.58    302.24 o 
  -4   3   2    33883.25    34854.20    350.36 o 
  -3   3   2      808.13      851.13     18.78 o 
  -2   3   2      670.23      750.00     18.20 o 
  -1   3   2     9805.27    10782.13    110.47 o 
   0   3   2     6877.79     7480.32     85.28 o 
   1   3   2    13775.42    15177.84    154.09 o 
   2   3   2    10499.07    11805.53    121.93 o 
   3   3   2     2423.07     2548.17     36.14 o 
   4   3   2    17855.46    17488.31    180.98 o 
   5   3   2    42941.54    44800.20    381.96 o 
   6   3   2      224.91      244.13     10.10 o 
   7   3   2    10440.91    10661.58    131.57 o 
   8   3   2     2153.09     2187.85     48.21 o 
   9   3   2     1182.01     1074.98     41.77 o 
  10   3   2      508.83      496.71     44.61 o 
  11   3   2     1823.58     1980.62     83.64 o 
 -11   4   2      725.29      647.05     51.27 o 
 -10   4   2     3486.10     3470.72    105.42 o 
  -9   4   2       20.04       26.81     20.34 o 
  -8   4   2     1431.23     1449.24     38.54 o 
  -7   4   2      388.69      380.01     17.56 o 
  -6   4   2    35894.91    37613.06    380.90 o 
  -5   4   2    21157.19    21556.54    221.63 o 
  -4   4   2       12.30       33.49      9.29 o 
  -3   4   2     7561.16     7467.25     79.96 o 
  -2   4   2    11174.05    11851.23    121.84 o 
  -1   4   2     1683.97     1746.63     21.69 o 
   0   4   2    28201.08    31530.14    314.48 o 
   1   4   2     3517.16     3681.94     49.92 o 
   2   4   2       35.92       22.07      4.51 o 
   3   4   2     1485.70     1259.71     19.59 o 
   4   4   2    11699.38    12698.56    134.13 o 
   5   4   2    11629.94    11701.72    106.17 o 
   6   4   2    20114.94    20602.05    182.21 o 
   7   4   2     3401.39     3362.17     61.01 o 
   8   4   2     2380.05     2378.26     50.35 o 
   9   4   2     1620.00     1540.52     50.11 o 
  10   4   2     1911.45     1816.60     74.82 o 
  11   4   2      686.48      767.71     73.90 o 
 -11   5   2        1.80      -29.72     42.32 o 
 -10   5   2      322.25      330.53     31.14 o 
  -9   5   2      314.81      289.67     23.23 o 
  -8   5   2        0.53      -10.03     14.85 o 
  -7   5   2      105.59      114.96     14.88 o 
  -6   5   2        9.10       53.03     28.13 o 
  -5   5   2     2046.55     2172.33     46.74 o 
  -4   5   2       94.69      110.24      7.32 o 
  -3   5   2     6197.92     6811.50     80.71 o 
  -2   5   2     1883.99     1946.90     32.70 o 
  -1   5   2     5096.52     5682.52     61.11 o 
   0   5   2    13565.13    15041.52    153.17 o 
   1   5   2     4951.10     5185.64     56.14 o 
   2   5   2      896.16      971.74     15.45 o 
   3   5   2      615.29      552.75     14.04 o 
   4   5   2     3006.29     3280.14    101.75 o 
   5   5   2        3.59       27.04      7.11 o 
   6   5   2       43.72       93.14     12.83 o 
   7   5   2      351.03      432.31     43.34 o 
   8   5   2       18.76       50.34     29.70 o 
   9   5   2       94.05       53.10     24.61 o 
  10   5   2      515.61      541.96     87.49 o 
  11   5   2        6.02        3.52     37.30 o 
 -11   6   2      818.22      750.13     55.64 o 
 -10   6   2     3490.99     3736.13    164.00 o 
  -9   6   2      184.33      184.67     21.15 o 
  -8   6   2     3253.91     3318.32     62.80 o 
  -7   6   2     2119.71     2108.29     45.26 o 
  -6   6   2    21841.05    22521.67    256.91 o 
  -5   6   2    12647.49    12300.31    130.94 o 
  -4   6   2     3896.94     4049.12     47.99 o 
  -3   6   2     3520.53     3262.00     38.87 o 
  -2   6   2     1732.98     1712.93     22.69 o 
  -1   6   2       70.07       81.42      5.71 o 
   0   6   2    33598.13    36737.99    366.05 o 
   1   6   2     9081.23     9615.30     99.93 o 
   2   6   2     3917.03     4170.55     47.41 o 
   3   6   2     5025.96     4827.38     55.01 o 
   4   6   2    12100.20    12607.88    133.31 o 
   5   6   2     6697.34     6585.99     90.61 o 
   6   6   2    23046.88    23468.05    220.29 o 
   7   6   2     2038.66     1957.84     43.73 o 
   8   6   2     2875.82     2827.30     72.19 o 
   9   6   2     1278.34     1247.83     38.60 o 
  10   6   2     2548.69     2531.19     89.03 o 
  11   6   2     1103.26     1242.92     68.77 o 
 -11   7   2     3955.73     4114.82    123.05 o 
 -10   7   2      131.95      132.89     25.93 o 
  -9   7   2      947.26      915.30     34.06 o 
  -8   7   2      771.82      681.92     27.77 o 
  -7   7   2    22139.44    23045.77    300.04 o 
  -6   7   2     1338.44     1216.01     27.81 o 
  -5   7   2    13750.11    13907.46    146.80 o 
  -4   7   2    21756.52    21517.38    220.07 o 
  -3   7   2     5308.78     5398.49     60.13 o 
  -2   7   2      311.49      389.20     10.42 o 
  -1   7   2     1749.37     1742.47     22.65 o 
   0   7   2    13001.50    14072.93    144.26 o 
   1   7   2     8505.59     9050.11     94.69 o 
   2   7   2      785.94      822.61     14.40 o 
   3   7   2     5596.66     5895.55     65.86 o 
   4   7   2    26631.93    26735.96    233.09 o 
   5   7   2    23343.69    23833.49    207.54 o 
   6   7   2       60.78       91.01     12.28 o 
   7   7   2    14635.42    14922.12    202.73 o 
   8   7   2     1508.37     1518.62     43.27 o 
   9   7   2     2602.19     2433.97     55.22 o 
  10   7   2      707.49      648.48     37.01 o 
  11   7   2     1407.35     1337.29     70.37 o 
 -11   8   2      103.54      137.43     33.17 o 
 -10   8   2      160.16      181.69     28.38 o 
  -9   8   2        1.83       27.59     18.05 o 
  -8   8   2       73.51       53.00     16.85 o 
  -7   8   2     1086.61     1124.31     38.12 o 
  -6   8   2     3758.70     3640.32     53.48 o 
  -5   8   2    10959.12    11095.69    119.12 o 
  -4   8   2       23.82       36.48      9.31 o 
  -3   8   2     3605.69     3773.55     44.35 o 
  -2   8   2     1756.65     1637.88     22.37 o 
  -1   8   2      338.96      321.46     12.03 o 
   0   8   2     6783.00     7504.10     79.90 o 
   1   8   2     1024.53     1041.20     16.29 o 
   2   8   2     1802.61     1690.23     23.23 o 
   3   8   2     3617.85     3520.16     42.41 o 
   4   8   2      816.10      848.04     35.97 o 
   5   8   2     6565.54     6563.82     79.56 o 
   6   8   2     3141.40     3123.38     49.43 o 
   7   8   2      184.03      177.37     17.62 o 
   8   8   2      275.44      277.38     24.44 o 
   9   8   2      671.40      631.55     29.70 o 
  10   8   2      302.17      231.08     28.51 o 
  11   8   2      613.10      577.72     51.66 o 
 -11   9   2      784.90      866.97     44.91 o 
 -10   9   2       53.16       41.03     24.86 o 
  -9   9   2     1196.57     1278.16     40.58 o 
  -8   9   2       81.20       81.76     17.75 o 
  -7   9   2     5055.71     5065.44     83.01 o 
  -6   9   2      233.93      242.36     20.90 o 
  -5   9   2     1391.09     1209.11     54.93 o 
  -4   9   2    13010.31    13638.71    142.87 o 
  -3   9   2       11.23       20.93      5.20 o 
  -2   9   2      366.63      343.11     10.54 o 
  -1   9   2     7050.32     7663.57     81.62 o 
   0   9   2     2512.02     2516.09     31.01 o 
   1   9   2     3554.17     3485.46     48.72 o 
   2   9   2       57.48       54.42      5.64 o 
   3   9   2      341.31      319.82     14.83 o 
   4   9   2      643.58      550.95     21.28 o 
   5   9   2     7543.59     7483.94     94.58 o 
   6   9   2      166.94      181.82     17.04 o 
   7   9   2      214.56      223.77     19.33 o 
   8   9   2      938.76      980.29     34.28 o 
   9   9   2     1624.06     1655.65     45.02 o 
  10   9   2      211.71      222.79     42.48 o 
  11   9   2     1462.53     1478.23     76.18 o 
 -11  10   2     1151.16     1189.23     53.11 o 
 -10  10   2     1795.59     2066.03     61.20 o 
  -9  10   2      755.78      722.55     36.27 o 
  -8  10   2     5148.83     5289.42     88.97 o 
  -7  10   2      297.71      252.03     19.87 o 
  -6  10   2    26272.38    26734.18    343.70 o 
  -5  10   2    34596.36    36077.49    401.99 o 
  -4  10   2     3983.59     4104.60     49.12 o 
  -3  10   2      468.25      231.76      8.45 o 
  -2  10   2     5540.79     5789.23     64.05 o 
  -1  10   2      768.19      769.99     13.17 o 
   0  10   2     3325.34     3295.75     39.30 o 
   1  10   2    10774.90    11477.28    119.76 o 
   2  10   2      247.47      187.67      8.01 o 
   3  10   2     6919.49     6366.60     70.96 o 
   4  10   2     3868.45     3527.54     43.55 o 
   5  10   2     9761.61     9669.90    118.25 o 
   6  10   2    23984.09    24656.57    280.39 o 
   7  10   2      355.28      336.75     31.38 o 
   8  10   2     1763.60     1816.70     45.03 o 
   9  10   2     1170.06     1084.39     38.07 o 
  10  10   2     2042.23     2053.14     52.78 o 
  11  10   2     1520.16     1585.00     76.46 o 
 -11  11   2     1256.18     1389.38     56.46 o 
 -10  11   2       19.61       14.60     20.18 o 
  -9  11   2        6.92       16.61     17.85 o 
  -8  11   2      216.93      192.56     20.64 o 
  -7  11   2     5778.15     5718.95     91.99 o 
  -6  11   2     1804.26     1730.22     43.33 o 
  -5  11   2     3768.91     3416.54     91.50 o 
  -4  11   2    26983.62    27930.80    283.81 o 
  -3  11   2     4202.07     3944.37     48.23 o 
  -2  11   2     1098.01     1185.13     18.94 o 
  -1  11   2     4766.94     4895.05     55.38 o 
   0  11   2      232.00      223.39      8.11 o 
   1  11   2     2329.53     2310.27     30.05 o 
   2  11   2     4539.93     5179.48     60.54 o 
   3  11   2     6572.26     6549.56     81.72 o 
   4  11   2    23680.00    24375.24    248.67 o 
   5  11   2    10609.67    10633.57    129.28 o 
   6  11   2       87.94       73.48     12.99 o 
   7  11   2     3542.32     3421.80     63.75 o 
   8  11   2      615.69      539.14     26.72 o 
   9  11   2        4.96        0.54     18.19 o 
  10  11   2      157.51      147.29     34.75 o 
  11  11   2     1723.06     1791.26     62.38 o 
 -11  12   2      187.59      136.26     31.08 o 
 -10  12   2       96.33       87.36     22.63 o 
  -9  12   2      717.35      688.05     39.71 o 
  -8  12   2     3241.18     3157.69     63.21 o 
  -7  12   2       88.12       77.85     17.68 o 
  -6  12   2     1187.78     1076.62     31.93 o 
  -5  12   2        3.52        4.90     11.44 o 
  -4  12   2     6086.27     6389.93    146.96 o 
  -3  12   2       72.70       56.22      6.28 o 
  -2  12   2     5089.91     5009.04     57.25 o 
  -1  12   2       72.16       51.37      6.70 o 
   0  12   2     8639.67     9033.66     96.48 o 
   1  12   2     4770.22     5197.67     58.83 o 
   2  12   2    13516.27    14709.46    152.72 o 
   3  12   2      104.10       84.64      6.28 o 
   4  12   2      641.28      461.82     25.25 o 
   5  12   2      837.86      842.97     53.89 o 
   6  12   2     4365.45     4347.99     64.52 o 
   7  12   2      713.80      625.39     27.37 o 
   8  12   2      819.22      805.98     31.84 o 
   9  12   2      709.20      664.31     37.47 o 
  10  12   2      471.93      471.67     30.16 o 
  11  12   2      270.23      238.08     32.86 o 
 -11  13   2     1313.07     1360.14     86.52 o 
 -10  13   2       17.98       30.55     21.44 o 
  -9  13   2      308.77      259.84     24.49 o 
  -8  13   2      445.57      386.05     24.86 o 
  -7  13   2    13560.86    14003.79    193.96 o 
  -6  13   2     1443.34     1436.22     39.27 o 
  -5  13   2    12368.77    12180.63    166.19 o 
  -4  13   2    19721.97    20234.78    230.51 o 
  -3  13   2      257.71      315.08     10.67 o 
  -2  13   2     1005.81      952.83     26.80 o 
  -1  13   2      256.73      214.48      8.83 o 
   0  13   2      319.25      343.45     15.56 o 
   1  13   2     3628.98     3666.48     41.26 o 
   2  13   2      392.48      376.15     13.94 o 
   3  13   2       12.75       28.98     13.14 o 
   4  13   2    14099.65    13957.28    163.45 o 
   5  13   2    22989.80    23535.41    267.95 o 
   6  13   2       18.28       11.63     14.69 o 
   7  13   2     7367.97     7253.50    112.37 o 
   8  13   2     2912.75     2743.31     58.89 o 
   9  13   2      718.71      667.41     31.44 o 
  10  13   2      477.96      508.67     30.68 o 
 -11  14   2      205.91      213.16     27.31 o 
 -10  14   2     1225.05     1241.13     44.35 o 
  -9  14   2      137.33      124.03     21.88 o 
  -8  14   2      986.95      934.24     34.97 o 
  -7  14   2     1780.76     1764.71     45.06 o 
  -6  14   2    24835.47    25451.51    330.33 o 
  -5  14   2    12289.28    11890.49    163.46 o 
  -4  14   2      453.42      460.31     21.84 o 
  -3  14   2     9960.60    10065.92    112.37 o 
  -2  14   2     6032.06     5880.31     66.76 o 
  -1  14   2       52.29       40.64      6.59 o 
   0  14   2      587.73      579.70     13.81 o 
   1  14   2      314.27      275.61     10.26 o 
   2  14   2     3866.66     3638.05     44.57 o 
   3  14   2    12879.37    12758.77    135.18 o 
   4  14   2     2086.42     2001.46     37.89 o 
   5  14   2     5996.32     5786.04     79.10 o 
   6  14   2    22127.34    22499.54    295.88 o 
   7  14   2     2144.41     2147.17     49.55 o 
   8  14   2     1108.29     1026.29     36.69 o 
   9  14   2      332.75      321.21     26.13 o 
  10  14   2     1070.20     1046.82     40.38 o 
 -11  15   2        0.94       -0.43     23.07 o 
 -10  15   2      104.97       69.31     22.81 o 
  -9  15   2      147.55      157.35     22.99 o 
  -8  15   2        4.21      -11.84     17.84 o 
  -7  15   2      338.15      314.47     22.50 o 
  -6  15   2        7.08       49.50     18.04 o 
  -5  15   2      457.98      466.42     21.61 o 
  -4  15   2     2369.78     2339.63     45.22 o 
  -3  15   2     5784.74     5672.66     65.44 o 
  -2  15   2      723.33      756.52     16.31 o 
  -1  15   2     2901.48     2609.26     34.86 o 
   0  15   2      625.07      584.69     14.39 o 
   1  15   2    10013.20    10196.81    109.52 o 
   2  15   2      213.35      216.93      9.28 o 
   3  15   2     4292.48     3914.54     49.45 o 
   4  15   2     4782.15     4477.13     69.28 o 
   5  15   2      791.95      724.42     23.50 o 
   6  15   2       92.33      122.92     17.88 o 
   7  15   2       44.47       26.33     15.89 o 
   8  15   2      237.87      211.62     22.57 o 
   9  15   2      242.43      243.60     25.00 o 
  10  15   2       16.08        0.17     20.50 o 
 -10  16   2      709.49      856.27     38.32 o 
  -9  16   2       25.54       32.83     20.46 o 
  -8  16   2     4320.88     4312.44     79.36 o 
  -7  16   2      470.28      414.33     24.77 o 
  -6  16   2    15304.22    15139.24    206.73 o 
  -5  16   2     6951.10     6941.50    175.31 o 
  -4  16   2     3658.27     3663.56     67.88 o 
  -3  16   2     4120.26     3979.32     49.03 o 
  -2  16   2     1310.71     1265.81     22.00 o 
  -1  16   2      611.55      621.08     15.15 o 
   0  16   2      124.79      149.21      8.78 o 
   1  16   2     3903.21     3902.91     48.09 o 
   2  16   2     1630.69     1575.34     22.82 o 
   3  16   2      990.97      937.46     19.80 o 
   4  16   2     5395.42     5258.84     72.46 o 
   5  16   2      208.43      238.00     20.72 o 
   6  16   2    24022.43    23853.90    313.17 o 
   7  16   2      358.71      311.17     23.46 o 
   8  16   2     1884.34     1833.83     47.99 o 
   9  16   2     1581.42     1535.43     46.69 o 
  10  16   2     1591.21     1678.05     51.12 o 
 -10  17   2       20.28       22.06     21.53 o 
  -9  17   2      552.54      553.09     31.28 o 
  -8  17   2     2803.12     2816.59     61.52 o 
  -7  17   2     6662.80     6547.42    105.43 o 
  -6  17   2     1539.80     1500.08     56.03 o 
  -5  17   2    19531.80    19646.30    259.70 o 
  -4  17   2    24104.71    24166.01    312.11 o 
  -3  17   2     5509.62     5327.83     70.28 o 
  -2  17   2      241.31      207.87     11.29 o 
  -1  17   2     5918.13     6256.45     71.92 o 
   0  17   2     1654.15     1766.99     27.28 o 
   1  17   2      821.13      850.16     17.94 o 
   2  17   2     2496.10     2735.82     34.05 o 
   3  17   2     5460.58     5757.65     76.33 o 
   4  17   2    30449.28    31045.13    347.98 o 
   5  17   2    21350.80    21506.67    248.58 o 
   6  17   2        6.92       19.77     17.79 o 
   7  17   2     7249.35     7104.18    112.92 o 
   8  17   2     1953.73     1925.09     50.24 o 
   9  17   2      251.71      203.49     24.65 o 
  10  17   2     1082.65      958.43     39.69 o 
 -10  18   2        3.61        6.07     21.82 o 
  -9  18   2      275.95      278.23     27.38 o 
  -8  18   2       19.24        2.91     18.55 o 
  -7  18   2     3386.33     3373.78     66.39 o 
  -6  18   2     7254.07     7098.48    110.28 o 
  -5  18   2     8737.84     8624.53    126.60 o 
  -4  18   2     1481.85     1461.30     55.78 o 
  -3  18   2     4435.63     4282.75     69.27 o 
  -2  18   2    17014.75    17245.47    180.60 o 
  -1  18   2     1615.72     1594.11     26.42 o 
   0  18   2     2825.02     2821.41     38.25 o 
   1  18   2      142.40      136.29      8.48 o 
   2  18   2     8712.44     8395.74     93.71 o 
   3  18   2     9408.22     9388.72    116.04 o 
   4  18   2       77.90       78.51     15.59 o 
   5  18   2     7363.29     7147.59     95.91 o 
   6  18   2     3646.62     3522.75     66.79 o 
   7  18   2       34.22       50.69     18.12 o 
   8  18   2       84.86       99.84     21.02 o 
   9  18   2      493.98      484.63     30.81 o 
  10  18   2        4.27       19.64     21.88 o 
 -10  19   2        2.46       -1.33     21.38 o 
  -9  19   2      291.11      310.71     30.80 o 
  -8  19   2      213.95      195.15     23.82 o 
  -7  19   2     1802.54     1788.79     46.44 o 
  -6  19   2       22.80       49.55     18.27 o 
  -5  19   2     4137.03     4106.63     71.90 o 
  -4  19   2      153.76      171.41     24.63 o 
  -3  19   2      924.14      833.39     41.98 o 
  -2  19   2      106.13       74.39     12.67 o 
  -1  19   2     2704.04     2570.43     44.52 o 
   0  19   2      282.06      254.60     11.69 o 
   1  19   2      567.08      498.58     13.65 o 
   2  19   2      911.13      881.25     20.14 o 
   3  19   2     4403.47     4285.10     62.15 o 
   4  19   2      883.64      940.23     27.37 o 
   5  19   2     6464.23     6494.37    102.22 o 
   6  19   2      989.99      913.64     33.38 o 
   7  19   2       97.10       74.34     19.83 o 
   8  19   2      601.73      544.06     30.59 o 
   9  19   2      224.41      269.23     26.60 o 
  10  19   2        4.22       17.18     22.29 o 
 -10  20   2      930.27      947.83     49.86 o 
  -9  20   2      294.70      266.96     32.35 o 
  -8  20   2     1100.69     1065.10     52.91 o 
  -7  20   2       27.31       27.55     18.42 o 
  -6  20   2    15961.73    16515.29    226.55 o 
  -5  20   2    10784.05    10666.03    152.83 o 
  -4  20   2      692.54      633.19     36.60 o 
  -3  20   2     7450.96     7205.86    116.16 o 
  -2  20   2     5056.62     5240.87     63.72 o 
  -1  20   2      421.67      416.84     16.31 o 
   0  20   2      946.40      822.61     17.01 o 
   1  20   2     4443.01     4517.53     51.35 o 
   2  20   2      809.70      791.34     28.08 o 
   3  20   2     4432.17     4224.85     62.09 o 
   4  20   2     3665.26     3425.58     55.00 o 
   5  20   2     5080.97     4836.49     82.45 o 
   6  20   2     7091.23     6874.34    109.85 o 
   7  20   2     2614.46     2587.40    111.11 o 
   8  20   2     1431.31     1275.79     42.91 o 
   9  20   2       92.23      100.42     22.37 o 
 -10  21   2       16.52       29.10     23.45 o 
  -9  21   2      212.08      189.29     26.21 o 
  -8  21   2      426.27      387.03     28.07 o 
  -7  21   2     2494.57     2373.59     99.22 o 
  -6  21   2     3224.86     3174.05     63.78 o 
  -5  21   2      205.19      200.99     19.74 o 
  -4  21   2    11606.23    11751.37    164.87 o 
  -3  21   2     7735.90     7804.17    114.62 o 
  -2  21   2       56.28       64.10     16.21 o 
  -1  21   2     3648.73     3421.55     41.39 o 
   0  21   2      215.28      199.99     21.32 o 
   1  21   2     2343.74     2309.18     31.61 o 
   2  21   2      289.30      274.88     14.95 o 
   3  21   2     7115.69     7067.92     93.40 o 
   4  21   2    19902.68    19693.32    229.87 o 
   5  21   2     2745.83     2566.10     54.47 o 
   6  21   2      858.32      810.01     39.04 o 
   7  21   2     1221.30     1113.35     39.17 o 
   8  21   2      333.19      345.97     27.98 o 
   9  21   2      219.53      224.77     26.58 o 
  -9  22   2      168.76      150.49     25.64 o 
  -8  22   2      860.06      813.70     36.40 o 
  -7  22   2      319.10      299.02     29.70 o 
  -6  22   2      199.95      193.30     21.81 o 
  -5  22   2      778.57      756.44     32.46 o 
  -4  22   2     4348.52     4182.92     72.99 o 
  -3  22   2      186.22      186.15     18.77 o 
  -2  22   2     9851.47     9930.89    139.63 o 
  -1  22   2     1026.72      968.47     19.45 o 
   0  22   2     8586.61     8560.78     88.51 o 
   1  22   2        5.58       24.22      9.07 o 
   2  22   2     4531.19     4405.33     63.75 o 
   3  22   2      188.07      186.73     20.44 o 
   4  22   2     4921.84     4810.34     81.70 o 
   5  22   2     1195.62     1096.82     45.89 o 
   6  22   2       10.04       -6.42     17.03 o 
   7  22   2      401.05      310.41     25.66 o 
   8  22   2      516.87      505.14     31.39 o 
   9  22   2      108.69       93.99     23.64 o 
  -9  23   2      758.42      845.58     38.90 o 
  -8  23   2        5.53        1.26     20.23 o 
  -7  23   2     5598.91     5655.32     99.05 o 
  -6  23   2      210.02      208.56     22.73 o 
  -5  23   2     2799.65     2767.03     58.27 o 
  -4  23   2     4499.95     4354.66     75.74 o 
  -3  23   2       48.50       71.58     15.90 o 
  -2  23   2       45.21       79.04     14.67 o 
  -1  23   2      970.20      905.16     18.94 o 
   0  23   2     2640.18     2605.81     40.00 o 
   1  23   2     1123.03     1098.59     23.67 o 
   2  23   2      264.17      269.75     23.87 o 
   3  23   2      263.11      246.23     16.57 o 
   4  23   2     3968.15     3876.45     70.69 o 
   5  23   2     8962.90     8909.17    134.78 o 
   6  23   2        6.45        5.25     17.47 o 
   7  23   2     2347.55     2216.82     59.65 o 
   8  23   2      869.81      821.73     36.49 o 
   9  23   2     1336.72     1253.38     46.93 o 
  -9  24   2       27.70       11.98     22.37 o 
  -8  24   2      315.49      339.50     28.58 o 
  -7  24   2      781.63      705.67     33.04 o 
  -6  24   2     7504.08     7360.41    117.66 o 
  -5  24   2     9985.71    10205.84    150.54 o 
  -4  24   2     1599.87     1536.61     41.30 o 
  -3  24   2     2902.02     2914.58     71.67 o 
  -2  24   2     4735.39     4670.70     77.25 o 
  -1  24   2      233.31      250.64     15.13 o 
   0  24   2      833.55      840.87     19.11 o 
   1  24   2      382.44      363.45     17.93 o 
   2  24   2     5915.15     5881.14     90.88 o 
   3  24   2     3792.48     3713.66     67.76 o 
   4  24   2       39.10       47.08     16.30 o 
   5  24   2     7313.22     7332.47    116.29 o 
   6  24   2     6471.16     6435.30    107.17 o 
   7  24   2      209.95      190.47     23.89 o 
   8  24   2     1602.27     1530.55     48.57 o 
   9  24   2      291.99      288.49     33.82 o 
  -9  25   2      468.98      498.07     33.58 o 
  -8  25   2        9.85       15.10     21.43 o 
  -7  25   2       89.54       76.93     22.77 o 
  -6  25   2       75.57       47.13     21.13 o 
  -5  25   2      266.51      236.85     22.72 o 
  -4  25   2     2224.10     2170.72     50.30 o 
  -3  25   2    10788.26    10950.43    156.58 o 
  -2  25   2       28.31       27.41     15.11 o 
  -1  25   2     4144.57     4151.74     69.76 o 
   0  25   2      599.14      542.83     26.26 o 
   1  25   2     7687.94     7635.36     98.92 o 
   2  25   2      141.56      130.53     15.04 o 
   3  25   2     6647.92     6821.79    107.02 o 
   4  25   2    11078.91    11142.43    161.23 o 
   5  25   2      820.07      765.52     32.12 o 
   6  25   2      727.74      651.80     31.78 o 
   7  25   2       90.49      105.50     22.80 o 
   8  25   2       64.24      100.93     23.46 o 
  -8  26   2     1026.32     1055.14     42.35 o 
  -7  26   2      232.14      188.27     26.33 o 
  -6  26   2     4522.99     4358.68     82.03 o 
  -5  26   2      264.35      244.90     23.03 o 
  -4  26   2     1512.60     1589.13     43.55 o 
  -3  26   2      184.61      198.91     24.90 o 
  -2  26   2       86.31       75.03     16.79 o 
  -1  26   2      139.40      156.34     16.88 o 
   0  26   2     1422.84     1312.89     26.84 o 
   1  26   2      506.25      504.02     19.94 o 
   2  26   2     4105.23     3936.02     70.58 o 
   3  26   2     1586.49     1500.75     42.79 o 
   4  26   2     1722.22     1672.07     44.46 o 
   5  26   2      492.86      444.46     36.83 o 
   6  26   2     2328.40     2137.69     76.91 o 
   7  26   2       13.48       30.87     20.58 o 
   8  26   2      889.67      864.19     47.49 o 
  -8  27   2      149.75      124.59     31.75 o 
  -7  27   2     2207.37     2272.11     58.51 o 
  -6  27   2     2336.73     2300.31     56.21 o 
  -5  27   2     2887.58     2810.73     61.50 o 
  -4  27   2     6593.62     6873.55    110.34 o 
  -3  27   2     5065.82     4918.95     84.40 o 
  -2  27   2      184.49      294.44     56.51 o 
  -1  27   2      303.26      323.31     20.50 o 
   0  27   2      316.63      300.81     32.00 o 
   1  27   2       67.65       57.96     14.08 o 
   2  27   2      478.57      496.08     39.41 o 
   3  27   2     2499.84     2511.57     54.72 o 
   4  27   2     7595.48     7490.73    118.37 o 
   5  27   2     5704.56     5442.39     95.27 o 
   6  27   2      354.15      342.20     27.61 o 
   7  27   2     1855.69     1728.84     81.44 o 
   8  27   2      698.18      672.63     36.14 o 
  -8  28   2       27.79       28.29     23.18 o 
  -7  28   2      388.77      306.25     28.27 o 
  -6  28   2     2484.53     2475.73     60.45 o 
  -5  28   2     4184.29     4058.51     78.01 o 
  -4  28   2     3491.73     3485.07     69.30 o 
  -3  28   2     1056.69     1100.29     36.64 o 
  -2  28   2    10223.87    10562.67    152.47 o 
  -1  28   2     1654.46     1666.55     48.30 o 
   0  28   2     1933.93     2046.09     45.51 o 
   1  28   2        7.63       18.12     13.61 o 
   2  28   2     8989.78     9055.79    134.88 o 
   3  28   2     5665.71     5652.44     94.75 o 
   4  28   2      606.34      580.72     29.44 o 
   5  28   2     4508.45     4617.06     85.73 o 
   6  28   2     1505.73     1404.71     45.46 o 
   7  28   2      108.03      109.18     24.65 o 
   8  28   2       26.54       40.29     22.54 o 
  -8  29   2      232.82      237.86     29.06 o 
  -7  29   2      159.15      154.23     25.03 o 
  -6  29   2      110.93       76.76     23.07 o 
  -5  29   2     1600.53     1585.14     56.63 o 
  -4  29   2      318.10      327.71     25.01 o 
  -3  29   2     1582.76     1592.17     43.85 o 
  -2  29   2       11.10       53.78     16.98 o 
  -1  29   2     1753.33     1648.98     48.72 o 
   0  29   2     1614.92     1545.47     60.61 o 
   1  29   2      195.62      208.47     19.88 o 
   2  29   2      174.45      207.52     20.79 o 
   3  29   2     1642.99     1563.91     52.26 o 
   4  29   2     1078.37     1076.11     39.00 o 
   5  29   2     1744.28     1655.22     48.31 o 
   6  29   2       22.14       34.67     23.13 o 
   7  29   2      336.70      315.12     29.29 o 
  -7  30   2        3.87      -11.95     21.98 o 
  -6  30   2     3800.66     3985.07     80.86 o 
  -5  30   2     3837.68     3724.70     76.14 o 
  -4  30   2       43.66       30.66     19.74 o 
  -3  30   2     3236.80     3187.05     65.14 o 
  -2  30   2     1090.13     1032.54     35.70 o 
   0  30   2      430.87      449.92     51.57 o 
   1  30   2      421.34      407.55     58.71 o 
   2  30   2     1368.42     1248.76     45.59 o 
   3  30   2     5334.91     5236.95    109.28 o 
   4  30   2      519.42      481.74     56.35 o 
   5  30   2     1644.66     1457.25     46.41 o 
   6  30   2     3659.55     3409.20     74.04 o 
   7  30   2        9.55        3.82     22.13 o 
  -7  31   2      499.90      518.62     34.89 o 
  -6  31   2     1651.03     1712.47     59.48 o 
  -5  31   2     2488.65     2517.72     61.41 o 
  -4  31   2     8262.54     8408.51    133.07 o 
  -3  31   2     8188.11     8199.67    128.24 o 
  -2  31   2      798.84      898.03     40.37 o 
  -1  31   2     4880.00     4868.66     86.03 o 
   1  31   2     5057.97     5064.77    102.01 o 
   2  31   2      627.78      674.52     30.15 o 
   3  31   2     3546.12     3481.15     81.54 o 
   4  31   2    12770.66    13250.45    192.88 o 
   5  31   2     1104.60     1030.82     40.59 o 
   6  31   2      529.71      471.73     32.23 o 
   7  31   2     1003.76      968.24     42.79 o 
  -7  32   2       94.96      125.17     26.24 o 
  -6  32   2      198.53      174.83     26.39 o 
  -5  32   2      292.74      341.37     27.91 o 
  -4  32   2     1969.33     2030.33     54.18 o 
  -3  32   2       86.00      128.43     22.26 o 
  -2  32   2     7216.00     7491.45    139.67 o 
  -1  32   2      392.40      393.52     43.09 o 
   0  32   2     5106.06     5197.92    240.83 o 
   1  32   2        8.03       42.30     27.40 o 
   2  32   2     7126.69     7055.31    113.54 o 
   3  32   2     1376.48     1321.42     49.65 o 
   4  32   2      497.87      525.85     30.93 o 
   5  32   2     4656.97     4669.24     89.99 o 
   6  32   2       15.35       15.03     22.71 o 
  -6  33   2        5.38       -3.11     22.61 o 
  -5  33   2     1239.13     1307.54     46.55 o 
  -4  33   2      903.87      928.77     38.05 o 
  -3  33   2       48.06       50.85     20.13 o 
  -2  33   2       81.69      105.16     31.81 o 
  -1  33   2        9.22      -10.89     27.94 o 
   0  33   2       23.70       84.14     28.50 o 
   1  33   2       17.88       14.90     26.60 o 
   2  33   2       11.01       98.42     24.41 o 
   3  33   2      343.70      345.14     37.95 o 
   4  33   2      867.51      802.79     39.82 o 
   5  33   2     1767.62     1808.62     53.79 o 
   6  33   2        5.03       22.19     23.47 o 
  -6  34   2     2210.92     2235.04     61.86 o 
  -5  34   2     4746.41     5058.61     96.48 o 
  -4  34   2     1055.04     1089.86     59.45 o 
  -3  34   2     2699.74     3080.32     85.09 o 
  -2  34   2     4796.00     4989.68    117.42 o 
  -1  34   2       31.62      120.66     31.92 o 
   0  34   2     1825.06     1726.85     69.25 o 
   1  34   2        8.38      125.82     48.81 o 
   2  34   2     3469.00     3560.20     84.57 o 
   3  34   2     7156.22     7405.25    121.77 o 
   4  34   2        6.94       13.17     21.16 o 
   5  34   2     3585.00     3630.89    147.06 o 
  -5  35   2      119.50      106.77     25.93 o 
  -4  35   2     2104.01     2250.91     58.87 o 
  -3  35   2     7247.00     7728.18    148.49 o 
  -2  35   2      293.35      301.25     30.82 o 
  -1  35   2     3410.45     3431.69    104.27 o 
   0  35   2      377.62      346.10     38.97 o 
   1  35   2     3377.22     3480.18    104.84 o 
   2  35   2      431.93      474.33     34.48 o 
   3  35   2     4466.71     4714.30     89.14 o 
   4  35   2     4171.26     4415.95     87.66 o 
   5  35   2      953.95      850.89     39.40 o 
  -5  36   2        7.62        4.53     35.36 o 
  -4  36   2     1044.53     1152.41     43.56 o 
  -3  36   2       84.53       63.64     25.01 o 
  -2  36   2      101.91      159.31     35.25 o 
  -1  36   2      362.96      368.53     59.80 o 
   0  36   2      842.85      906.21     80.48 o 
   1  36   2      188.38      236.08     50.19 o 
   2  36   2      776.50      816.16     83.94 o 
   3  36   2      153.97      179.12     30.15 o 
   4  36   2      765.60      735.54     36.97 o 
  -4  37   2     1289.80     1267.68     54.96 o 
  -3  37   2     1860.46     1970.44     99.38 o 
  -2  37   2      135.88      143.38     56.94 o 
  -1  37   2     1116.78     1029.46     58.71 o 
   0  37   2      120.36      151.67     32.06 o 
   1  37   2      990.14      858.55     55.09 o 
   2  37   2       45.76      108.36     35.08 o 
   3  37   2      933.09     1040.42     50.18 o 
  -3  38   2     1357.83     1153.48     64.98 o 
  -2  38   2     3089.03     3121.22    103.10 o 
  -1  38   2      608.51      701.66     66.11 o 
   0  38   2     2215.23     2245.31     85.24 o 
   1  38   2       23.17       39.26     33.85 o 
   2  38   2     3860.16     4031.11    127.29 o 
   3  38   2     1929.07     1867.29     83.23 o 
  -2  39   2       39.23       51.50     34.89 o 
  -1  39   2      322.87      359.19     44.60 o 
   0  39   2     1069.11     1130.85     95.95 o 
   1  39   2      906.61      876.90     58.22 o 
 -11   1   3      352.90      424.59     45.95 o 
 -10   1   3      111.82      103.14     31.91 o 
  -9   1   3      973.07      960.66     40.49 o 
  -8   1   3     5159.21     5318.79     94.48 o 
  -7   1   3      376.38      374.54     19.16 o 
  -6   1   3      780.99      768.51     34.51 o 
  -5   1   3     5025.44     5085.87     60.64 o 
  -4   1   3    26625.70    27437.16    278.60 o 
  -3   1   3      825.88      643.78     33.00 o 
  -2   1   3    62556.04    66851.90    663.01 o 
  -1   1   3   108828.73   114226.97   1130.32 o 
   0   1   3     4066.43     4198.47     58.00 o 
   1   1   3     3502.54     3438.91     39.64 o 
   2   1   3     3449.06     3747.82     52.39 o 
   3   1   3     2083.79     2008.11     28.19 o 
   4   1   3      201.06      212.14     12.59 o 
   5   1   3      182.92      141.84     10.41 o 
   6   1   3     1326.99     1295.05     23.53 o 
   7   1   3     4834.41     4790.27     52.37 o 
   8   1   3    10501.02    10774.42    150.35 o 
   9   1   3       82.33       53.66     29.47 o 
  10   1   3     3478.90     3507.41    195.14 o 
  11   1   3      236.03      222.64     40.90 o 
 -11   2   3     3306.45     3547.98    111.79 o 
 -10   2   3     3467.22     3472.26    102.92 o 
  -9   2   3     2797.63     2793.16     68.75 o 
  -8   2   3      298.43      302.16     17.88 o 
  -7   2   3     1285.66     1296.81     26.51 o 
  -6   2   3     1502.23     1471.12     26.45 o 
  -5   2   3     9894.39    10035.60    109.27 o 
  -4   2   3     1207.47     1037.32     19.16 o 
  -3   2   3    64950.65    66614.01    661.83 o 
  -2   2   3    80120.79    85312.55    844.63 o 
  -1   2   3    12028.36    12666.09    130.07 o 
   0   2   3    20006.72    20465.76    225.77 o 
   1   2   3      413.77      342.05      8.61 o 
   2   2   3     2008.63     2040.18     32.64 o 
   3   2   3      924.91      889.24     17.23 o 
   4   2   3     4111.36     3696.54     46.50 o 
   5   2   3     8288.53     8647.36     97.08 o 
   6   2   3     5109.60     5035.41     57.44 o 
   7   2   3      601.56      593.62     15.98 o 
   8   2   3     2019.68     1954.69     39.89 o 
   9   2   3    11676.40    12073.70    256.26 o 
  10   2   3     1695.39     1655.46    142.00 o 
  11   2   3      662.70      653.28     61.35 o 
 -11   3   3      140.37      107.24     37.22 o 
 -10   3   3      150.44      156.63     34.87 o 
  -9   3   3      212.98      206.35     26.23 o 
  -8   3   3     2845.78     2859.77     56.00 o 
  -7   3   3      144.11      143.20     14.06 o 
  -6   3   3        2.24        4.87      8.49 o 
  -5   3   3      943.80      886.59     19.17 o 
  -4   3   3    14386.29    15625.24    162.50 o 
  -3   3   3      608.71      629.35     30.79 o 
  -2   3   3      681.68      590.39     46.21 o 
  -1   3   3     8536.38     8679.04     90.88 o 
   0   3   3        4.70        6.09      6.62 o 
   1   3   3      105.69      114.12      5.57 o 
   2   3   3     1798.15     1937.81     26.24 o 
   3   3   3      999.16      918.84     17.40 o 
   4   3   3     1817.44     1897.72     28.95 o 
   5   3   3      112.49       97.05     10.00 o 
   6   3   3      689.64      620.30     19.17 o 
   7   3   3      446.91      413.46     26.58 o 
   8   3   3      959.86      890.47     28.87 o 
   9   3   3      173.32      128.46     35.57 o 
  10   3   3      780.50      705.38     67.58 o 
  11   3   3       90.78       86.37     36.64 o 
 -11   4   3      127.35      108.21     35.66 o 
 -10   4   3     1028.66      963.25     43.88 o 
  -9   4   3      807.96      790.05     36.93 o 
  -8   4   3      940.04      894.59     49.81 o 
  -7   4   3      804.59      773.06     23.60 o 
  -6   4   3      634.67      589.42     17.34 o 
  -5   4   3     1191.82     1064.26     20.73 o 
  -4   4   3        3.95        5.71      6.40 o 
  -3   4   3    17789.19    18098.38    185.65 o 
  -2   4   3     6972.62     6924.99     81.69 o 
  -1   4   3     4066.02     4243.95     81.79 o 
   0   4   3     1443.32     1254.58     17.57 o 
   1   4   3     7132.13     8034.35     85.29 o 
   2   4   3      127.02       97.51      6.49 o 
   3   4   3      374.65      462.15     12.81 o 
   4   4   3      231.31      183.12      9.88 o 
   5   4   3     1304.62     1215.74     23.58 o 
   6   4   3      541.64      485.74     14.84 o 
   7   4   3     2230.25     2245.04     41.64 o 
   8   4   3     1167.02     1084.29     36.53 o 
   9   4   3     4175.29     4190.54     90.01 o 
  10   4   3      101.05      107.04     34.81 o 
  11   4   3       37.27       48.11     66.03 o 
 -11   5   3      218.97      278.33     68.28 o 
 -10   5   3       10.42       13.63     24.23 o 
  -9   5   3     2162.66     2155.59     51.16 o 
  -8   5   3     5852.53     6061.62    101.32 o 
  -7   5   3       53.43       39.75     12.03 o 
  -6   5   3     1991.59     1970.70     33.42 o 
  -5   5   3     2108.58     2015.39     30.30 o 
  -4   5   3    38272.26    39253.85    394.84 o 
  -3   5   3     2940.56     2804.32     35.67 o 
  -2   5   3    46089.21    48849.93    486.77 o 
  -1   5   3    64839.99    67384.59    618.15 o 
   0   5   3        1.24       18.25      9.75 o 
   1   5   3      199.94      138.25      6.45 o 
   2   5   3     3284.74     3419.14     41.26 o 
   3   5   3     8737.09     8915.92     96.83 o 
   4   5   3      518.93      515.25     14.63 o 
   5   5   3      750.31      683.60     18.06 o 
   6   5   3      382.86      369.42     13.66 o 
   7   5   3     8232.53     8290.42    106.93 o 
   8   5   3     8886.44     9159.30    118.54 o 
   9   5   3       19.32       18.97     20.75 o 
  10   5   3     3619.86     3721.14    113.14 o 
  11   5   3      451.97      436.63     48.19 o 
 -11   6   3     4278.90     4395.20    178.69 o 
 -10   6   3     1914.84     1934.10     61.28 o 
  -9   6   3      959.94      995.73     35.57 o 
  -8   6   3      829.96      768.16     32.45 o 
  -7   6   3      147.79      149.57     14.21 o 
  -6   6   3      260.30      256.37     12.13 o 
  -5   6   3     5760.07     5462.88     64.47 o 
  -4   6   3     3206.42     3265.16     48.80 o 
  -3   6   3    18997.73    19200.60    196.71 o 
  -2   6   3    17402.59    17719.59    181.25 o 
  -1   6   3       49.80       72.11      8.22 o 
   0   6   3     8307.77     8315.00     88.07 o 
   1   6   3       25.33       16.19      4.73 o 
   2   6   3      648.87      706.43     14.29 o 
   3   6   3      337.64      389.50     17.61 o 
   4   6   3     1545.06     1470.61     24.74 o 
   5   6   3     1601.99     1459.19     26.04 o 
   6   6   3     1356.03     1361.87     30.14 o 
   7   6   3      205.36      190.74     18.03 o 
   8   6   3     7257.05     7133.86    111.15 o 
   9   6   3     4021.59     3782.42     72.84 o 
  10   6   3      933.62      776.46     53.88 o 
  11   6   3      485.36      495.37     64.04 o 
 -11   7   3        6.73       36.25     34.13 o 
 -10   7   3      358.61      283.09     31.06 o 
  -9   7   3       65.41       77.29     19.47 o 
  -8   7   3      533.19      523.26     25.43 o 
  -7   7   3     3815.19     3855.66     67.41 o 
  -6   7   3      626.59      597.76     19.39 o 
  -5   7   3       52.00       56.92      8.25 o 
  -4   7   3     9265.43     9697.69    104.94 o 
  -3   7   3     1852.15     1959.54     49.50 o 
  -2   7   3     2773.53     2651.22     92.84 o 
  -1   7   3     5505.34     5742.38     63.45 o 
   0   7   3     9244.23     9860.67    103.58 o 
   1   7   3       59.92      100.98      6.99 o 
   2   7   3      966.98      805.63     15.52 o 
   3   7   3     2586.86     2576.19     34.61 o 
   4   7   3      788.92      742.82     18.12 o 
   5   7   3      217.19      187.41     11.31 o 
   6   7   3      103.80      117.92     13.24 o 
   7   7   3     1863.31     1893.06     38.73 o 
   8   7   3      275.03      266.93     21.72 o 
   9   7   3       60.86       45.28     18.97 o 
  10   7   3      514.48      494.20     47.25 o 
  11   7   3      270.02      260.28     44.46 o 
 -11   8   3     2743.76     2590.17     74.72 o 
 -10   8   3     3214.19     3482.08     84.44 o 
  -9   8   3     7941.11     8144.93    125.94 o 
  -8   8   3      409.30      431.76     24.36 o 
  -7   8   3     2901.65     2965.87     56.82 o 
  -6   8   3       56.99       69.65     11.32 o 
  -5   8   3    16005.17    16742.34    175.83 o 
  -4   8   3     5738.37     6251.17     71.15 o 
  -3   8   3    22574.63    22093.52    225.83 o 
  -2   8   3    36595.76    37967.29    380.67 o 
  -1   8   3     4606.21     4598.71     58.95 o 
   0   8   3     6792.70     6507.40     71.71 o 
   1   8   3     1621.90     1706.49     24.01 o 
   2   8   3     2163.87     2121.51     28.99 o 
   3   8   3    12422.81    13428.27    141.62 o 
   4   8   3     5040.74     4735.26     57.44 o 
   5   8   3     2121.84     2150.73     33.25 o 
   6   8   3     4062.84     4043.63     60.41 o 
   7   8   3      336.01      329.33     23.63 o 
   8   8   3     2179.21     1974.75     47.89 o 
   9   8   3     8821.44     8788.08    135.26 o 
  10   8   3      803.47      732.35     40.59 o 
 -11   9   3      911.32      923.72     46.84 o 
 -10   9   3      157.06      208.09     29.35 o 
  -9   9   3     2981.31     3043.29     63.28 o 
  -8   9   3     4231.06     4216.62     75.23 o 
  -7   9   3      802.77      737.04     27.91 o 
  -6   9   3     2062.16     2081.33     44.07 o 
  -5   9   3     4213.68     4100.00     51.51 o 
  -4   9   3     8132.69     8069.48     89.39 o 
  -3   9   3     6631.90     6782.95     75.64 o 
  -2   9   3    18053.14    18074.48    185.74 o 
  -1   9   3    30248.30    30604.39    308.53 o 
   0   9   3     4246.28     4263.73     45.66 o 
   1   9   3      432.73      425.58     11.43 o 
   2   9   3     3756.70     3927.32     47.13 o 
   3   9   3    10865.70    11759.91    125.29 o 
   4   9   3     2475.92     2393.53     36.16 o 
   5   9   3      863.58      843.27     22.56 o 
   6   9   3     2625.82     2556.24     44.59 o 
   7   9   3     4589.00     4682.33     69.82 o 
   8   9   3     8413.73     8638.33    131.36 o 
   9   9   3      776.10      676.03     31.51 o 
  10   9   3     1958.77     1990.67     71.06 o 
 -11  10   3       94.22       80.42     28.78 o 
 -10  10   3      475.85      490.41     30.31 o 
  -9  10   3      273.66      210.17     23.05 o 
  -8  10   3      180.52      164.81     20.03 o 
  -7  10   3      910.51      902.34     31.78 o 
  -6  10   3       94.78      112.96     15.35 o 
  -5  10   3     2542.79     2392.26     39.10 o 
  -4  10   3       65.04       62.74      7.95 o 
  -3  10   3      156.44      118.92     14.98 o 
  -2  10   3     1601.40     1626.15     45.47 o 
  -1  10   3     1325.27     1268.29     52.59 o 
   0  10   3      837.38      821.86     27.68 o 
   1  10   3      722.80      879.54     27.04 o 
   2  10   3     2600.50     2711.73     35.42 o 
   3  10   3     3141.23     3491.80     75.24 o 
   4  10   3       27.93       30.68      7.96 o 
   5  10   3     1226.07     1153.97     25.01 o 
   6  10   3     3704.99     3611.83     56.52 o 
   7  10   3     1250.91     1355.88     33.36 o 
   8  10   3        9.49       22.56     17.06 o 
   9  10   3       71.28       45.51     20.26 o 
  10  10   3      216.44      204.75     34.20 o 
 -11  11   3       74.51       46.55     28.17 o 
 -10  11   3      123.13      118.62     23.15 o 
  -9  11   3      749.13      796.76     34.86 o 
  -8  11   3     3484.67     3588.87     68.67 o 
  -7  11   3      779.62      756.99     50.91 o 
  -6  11   3     2308.84     2368.01     48.31 o 
  -5  11   3      148.31      122.01     11.60 o 
  -4  11   3    11754.23    11213.72    120.82 o 
  -3  11   3     9695.61    10326.19    111.17 o 
  -2  11   3    33732.88    35874.13    447.93 o 
  -1  11   3    30797.95    32088.47    323.75 o 
   0  11   3       12.22       18.80      6.07 o 
   1  11   3     3786.22     3662.38     44.58 o 
   2  11   3     9383.14     9751.96    105.22 o 
   3  11   3     5088.10     5078.18     60.22 o 
   4  11   3     2519.63     2540.65     37.18 o 
   5  11   3      118.55      111.18     13.17 o 
   6  11   3     1937.21     1932.78     46.91 o 
   7  11   3      291.40      291.37     19.04 o 
   8  11   3     7168.90     7029.51    136.29 o 
   9  11   3       14.35       23.76     19.73 o 
  10  11   3      927.30      934.38     56.63 o 
 -11  12   3     2312.87     2574.74     76.07 o 
 -10  12   3     4159.88     4445.70     85.43 o 
  -9  12   3     1907.08     1938.71     50.90 o 
  -8  12   3      223.90      250.92     22.73 o 
  -7  12   3     2003.14     2017.05     51.13 o 
  -6  12   3     3771.03     3865.44     67.47 o 
  -5  12   3     4639.49     4546.96     73.27 o 
  -4  12   3     1686.80     1690.41     44.35 o 
  -3  12   3    43898.06    44880.16    450.55 o 
  -2  12   3    44875.49    46412.31    465.11 o 
  -1  12   3     4332.32     4341.65     51.69 o 
   0  12   3    12443.56    12577.57    132.52 o 
   1  12   3     1011.42      858.28     17.16 o 
   2  12   3       60.18       90.42      7.82 o 
   3  12   3      376.48      350.91     12.31 o 
   4  12   3     4674.72     4661.73     64.30 o 
   5  12   3     6980.82     7216.99     94.09 o 
   6  12   3     3254.97     3105.48     51.42 o 
   7  12   3      103.14       91.46     15.49 o 
   8  12   3     3812.14     3657.54     84.69 o 
   9  12   3     9847.21    10269.68    155.93 o 
  10  12   3       29.57       10.93     20.54 o 
 -11  13   3      101.45       99.35     30.26 o 
 -10  13   3      709.35      658.59     34.16 o 
  -9  13   3      427.49      468.50     34.67 o 
  -8  13   3       69.08       43.54     18.24 o 
  -7  13   3      268.44      223.73     20.80 o 
  -6  13   3      132.97      118.99     16.44 o 
  -5  13   3      941.58      811.39     26.77 o 
  -4  13   3     3292.70     3262.11     48.26 o 
  -3  13   3      146.47      127.02     15.47 o 
  -2  13   3    10362.64    10983.28    152.62 o 
  -1  13   3    16149.89    16870.29    162.74 o 
   0  13   3    25462.86    26911.34    273.62 o 
   1  13   3     1226.01     1201.19     20.96 o 
   2  13   3        0.35        4.17      6.47 o 
   3  13   3        0.37        6.14      6.87 o 
   4  13   3     5272.01     5420.58    111.20 o 
   5  13   3      132.94      133.51     15.95 o 
   6  13   3     7559.52     7316.36     98.11 o 
   7  13   3     5579.23     5537.14     83.26 o 
   8  13   3      915.32      839.23     33.38 o 
   9  13   3        0.00       32.52     19.61 o 
  10  13   3      688.27      695.76     35.27 o 
 -10  14   3       27.36        2.43     20.79 o 
  -9  14   3      901.74      956.41     37.54 o 
  -8  14   3      389.02      318.59     24.82 o 
  -7  14   3      764.39      791.03     30.63 o 
  -6  14   3      173.23      171.52     18.10 o 
  -5  14   3     1528.01     1392.50     43.24 o 
  -4  14   3        5.07       19.31      9.28 o 
  -3  14   3     7323.15     7304.67     82.48 o 
  -2  14   3     3429.53     3090.34     41.19 o 
  -1  14   3     3188.27     3152.39     66.64 o 
   0  14   3       12.47       30.00      8.60 o 
   1  14   3      634.09      577.56     22.42 o 
   2  14   3     3657.36     3607.86     45.63 o 
   3  14   3     1399.99     1264.91     22.76 o 
   4  14   3     1393.50     1368.77     34.44 o 
   5  14   3       83.07       87.13     13.36 o 
   6  14   3        3.65       36.36     13.36 o 
   7  14   3     3534.40     3448.92     58.94 o 
   8  14   3       16.69       15.17     17.62 o 
   9  14   3     2253.88     2236.79     56.58 o 
  10  14   3       83.80       98.09     23.53 o 
 -10  15   3       10.33       10.35     20.96 o 
  -9  15   3     2253.52     2259.98     56.02 o 
  -8  15   3     1860.92     1888.47     50.54 o 
  -7  15   3       68.80       41.17     16.53 o 
  -6  15   3      546.55      524.35     24.79 o 
  -5  15   3     3920.79     3955.86     68.01 o 
  -4  15   3    16893.79    17026.71    224.53 o 
  -3  15   3     2873.09     2743.56     37.94 o 
  -2  15   3    28824.45    28692.97    292.32 o 
  -1  15   3    50072.38    51123.63    512.06 o 
   0  15   3      607.01      675.94     16.45 o 
   1  15   3       48.41       90.12      8.58 o 
   2  15   3      413.91      356.52     12.62 o 
   3  15   3     1765.67     1792.62     48.78 o 
   4  15   3      562.59      605.91     22.69 o 
   5  15   3      885.33      886.56     26.50 o 
   6  15   3     1619.22     1612.49     51.68 o 
   7  15   3     7108.31     7115.84     99.10 o 
   8  15   3     7525.09     7390.68    119.08 o 
   9  15   3      110.33      112.19     23.11 o 
  10  15   3     3238.94     3246.36     72.73 o 
 -10  16   3     2562.95     2650.77     64.35 o 
  -9  16   3      134.83      166.83     24.01 o 
  -8  16   3       57.77       26.36     18.90 o 
  -7  16   3      265.70      239.90     21.72 o 
  -6  16   3      880.49      830.53     31.00 o 
  -5  16   3      344.04      332.29     20.52 o 
  -4  16   3     3205.39     3149.43     81.51 o 
  -3  16   3    24446.48    25091.55    257.95 o 
  -2  16   3    13651.00    13259.86    141.44 o 
  -1  16   3       57.68       52.47     11.34 o 
   0  16   3     1175.18      979.68     19.88 o 
   1  16   3    10826.84    10853.28    117.62 o 
   2  16   3      406.99      435.79     14.14 o 
   3  16   3     3473.70     3442.02     51.24 o 
   4  16   3       40.15       34.13     11.15 o 
   5  16   3     4665.46     4789.72     70.19 o 
   6  16   3     4174.32     4067.73     64.51 o 
   7  16   3      111.39       91.11     22.94 o 
   8  16   3     5150.28     5211.09    112.51 o 
   9  16   3     5220.70     5086.70     93.97 o 
  10  16   3      105.90       37.52     22.79 o 
 -10  17   3      527.60      529.36     45.26 o 
  -9  17   3      101.86       83.18     22.87 o 
  -8  17   3      311.62      358.84     25.95 o 
  -7  17   3      277.55      272.42     22.90 o 
  -6  17   3     3357.34     3371.87     63.98 o 
  -5  17   3     1155.58     1113.91     46.46 o 
  -4  17   3     3848.38     3724.55     64.25 o 
  -3  17   3        4.06       13.41     13.23 o 
  -2  17   3     5199.43     5135.43    107.96 o 
  -1  17   3      666.59      727.65     17.87 o 
   0  17   3     6210.64     6098.44     71.14 o 
   1  17   3      311.83      277.82     11.83 o 
   2  17   3     2294.79     2189.68     42.65 o 
   3  17   3       50.89       71.00     13.34 o 
   4  17   3     4510.43     4320.01     63.81 o 
   5  17   3     1813.40     1758.23     37.42 o 
   6  17   3      900.19      917.65     29.48 o 
   7  17   3     1593.54     1612.79     44.98 o 
   8  17   3      346.69      311.29     25.95 o 
   9  17   3      770.52      743.60     44.39 o 
  10  17   3      150.58      163.32     26.70 o 
 -10  18   3      542.13      597.38     35.20 o 
  -9  18   3     1634.05     1640.84     66.29 o 
  -8  18   3       90.51      100.43     20.54 o 
  -7  18   3     1125.13     1115.75     37.66 o 
  -6  18   3     1033.26     1022.49     34.99 o 
  -5  18   3     5730.62     5821.46     92.65 o 
  -4  18   3      589.84      551.58     41.69 o 
  -3  18   3    18790.43    18583.64    214.97 o 
  -2  18   3    21409.41    21803.92    226.32 o 
  -1  18   3     2716.43     2606.96     37.28 o 
   0  18   3    16332.85    16406.63    172.94 o 
   1  18   3      478.29      410.32     17.04 o 
   2  18   3      957.24     1026.44     33.37 o 
   3  18   3      249.69      241.35     13.68 o 
   4  18   3      436.00      396.23     21.89 o 
   5  18   3     1603.27     1587.81     39.88 o 
   6  18   3      139.37      137.28     17.00 o 
   7  18   3     1270.79     1200.15     40.48 o 
   8  18   3      406.74      363.15     27.35 o 
   9  18   3     3166.87     3088.07     70.03 o 
 -10  19   3      939.52     1062.02     43.20 o 
  -9  19   3     2941.56     3144.89     69.96 o 
  -8  19   3      686.52      665.75     32.46 o 
  -7  19   3      183.67      167.72     21.35 o 
  -6  19   3      156.81      143.26     19.69 o 
  -5  19   3     3319.04     3385.81     63.38 o 
  -4  19   3    13520.75    13829.61    188.83 o 
  -3  19   3     1482.12     1376.52     41.87 o 
  -2  19   3     7788.16     7676.89     88.07 o 
  -1  19   3    30776.93    31413.76    320.74 o 
   0  19   3     2301.02     2083.04     32.37 o 
   1  19   3      271.49      278.34     12.59 o 
   2  19   3      448.79      418.29     16.77 o 
   3  19   3     2659.05     2545.12     43.82 o 
   4  19   3     3455.88     3434.72     55.10 o 
   5  19   3     1237.51     1092.47     30.41 o 
   6  19   3     2917.41     2922.18     53.63 o 
   7  19   3     8589.64     8653.71    141.11 o 
   8  19   3     3255.33     3306.62     71.01 o 
   9  19   3      232.25      213.46     26.25 o 
 -10  20   3     1400.51     1493.53     50.93 o 
  -9  20   3      161.73      174.10     25.56 o 
  -8  20   3       37.28       81.61     21.92 o 
  -7  20   3      154.42      135.81     21.38 o 
  -6  20   3      620.44      563.36     27.46 o 
  -5  20   3       62.91       49.90     16.72 o 
  -4  20   3     2404.93     2471.67     93.90 o 
  -3  20   3      180.66      149.97     15.89 o 
  -2  20   3     4252.84     4182.87     54.11 o 
  -1  20   3     4926.66     4875.02    101.90 o 
   0  20   3     1510.78     1507.77     26.69 o 
   1  20   3     8726.48     8922.50    100.70 o 
   2  20   3       46.91       39.14     10.93 o 
   3  20   3      563.37      564.04     35.65 o 
   4  20   3      273.55      270.24     17.90 o 
   5  20   3     4737.66     4637.54     70.48 o 
   6  20   3     1223.21     1206.81     38.06 o 
   7  20   3      930.83      863.17     40.24 o 
   8  20   3     3015.83     3094.15    142.91 o 
   9  20   3      242.47      221.90     27.21 o 
  -9  21   3       70.47       84.34     23.93 o 
  -8  21   3     2290.45     2278.10     57.33 o 
  -7  21   3      105.44      121.31     21.22 o 
  -6  21   3      361.73      372.25     40.79 o 
  -5  21   3      144.84      102.74     19.33 o 
  -4  21   3    10062.85    10057.86    144.58 o 
  -3  21   3     1279.43     1315.84     52.86 o 
  -2  21   3     4476.05     4447.79     88.38 o 
  -1  21   3     5647.29     5351.06     65.85 o 
   0  21   3     2433.79     2368.07     53.01 o 
   1  21   3     2206.62     2156.20     38.66 o 
   2  21   3     3366.53     3260.49     52.60 o 
   3  21   3     3907.28     4075.93     62.01 o 
   4  21   3      803.21      703.62     24.69 o 
   5  21   3       62.26       53.47     17.72 o 
   6  21   3      134.41      125.18     18.11 o 
   7  21   3       82.14       80.56     21.28 o 
   8  21   3     2060.98     1911.14     65.85 o 
   9  21   3        7.69       22.24     21.99 o 
  -9  22   3      804.50      844.03     39.12 o 
  -8  22   3       22.67        4.28     20.43 o 
  -7  22   3      939.92      856.96     42.84 o 
  -6  22   3     1097.23     1064.36     48.06 o 
  -5  22   3      511.79      463.41     25.33 o 
  -4  22   3     1324.95     1317.14     37.61 o 
  -3  22   3    15735.40    16446.90    221.03 o 
  -2  22   3    15413.23    15630.49    209.45 o 
  -1  22   3      122.89      134.47     17.25 o 
   0  22   3     8268.86     8190.01     94.34 o 
   1  22   3     3551.97     3451.94     53.51 o 
   2  22   3      465.73      476.10     19.46 o 
   3  22   3     1457.69     1372.50     32.15 o 
   4  22   3     1753.51     1662.34     51.31 o 
   5  22   3     7413.82     7681.19    105.11 o 
   6  22   3     1858.94     1811.18     48.96 o 
   7  22   3       31.11       47.81     20.92 o 
   8  22   3     4380.59     4455.97     87.42 o 
   9  22   3     3692.16     3544.53    100.50 o 
  -9  23   3     1471.16     1576.69     59.48 o 
  -8  23   3       25.77       13.68     20.93 o 
  -7  23   3      295.74      301.81     26.78 o 
  -6  23   3      251.92      255.14     23.92 o 
  -5  23   3      921.71      829.65     32.34 o 
  -4  23   3      620.83      575.12     26.44 o 
  -3  23   3      108.67      138.59     20.85 o 
  -2  23   3     3044.47     2968.51     61.93 o 
  -1  23   3     6108.77     5960.10     73.04 o 
   0  23   3     9391.22     9388.11    106.70 o 
   1  23   3      246.26      220.93     13.52 o 
   2  23   3      338.21      368.12     18.35 o 
   3  23   3       24.04       29.93     13.41 o 
   4  23   3     7165.74     7328.85    100.25 o 
   5  23   3      150.67      149.29     18.35 o 
   6  23   3     8980.02     8934.85    138.41 o 
   7  23   3     8457.50     8530.11    218.60 o 
   8  23   3      382.23      341.00     29.15 o 
  -9  24   3      361.70      385.31     36.10 o 
  -8  24   3        1.39       19.59     21.66 o 
  -7  24   3      939.92      907.00     40.28 o 
  -6  24   3      255.22      210.85     22.85 o 
  -5  24   3      996.61      977.92     35.86 o 
  -4  24   3       10.35        0.30     16.10 o 
  -3  24   3     1749.98     1815.94     47.11 o 
  -2  24   3      171.68      174.24     17.70 o 
  -1  24   3     1985.36     1981.73     45.45 o 
   0  24   3       35.20       47.68      9.08 o 
   1  24   3     1140.66     1113.97     25.14 o 
   2  24   3     1179.86     1087.60     32.78 o 
   3  24   3     5128.15     4993.44     73.78 o 
   4  24   3      105.40       87.19     16.22 o 
   5  24   3     2159.14     2079.26     45.04 o 
   6  24   3      405.09      405.36     27.35 o 
   7  24   3     1034.80      990.29     59.95 o 
   8  24   3       27.07       39.02     22.21 o 
  -9  25   3     1556.52     1604.59     66.05 o 
  -8  25   3      561.72      550.56     38.00 o 
  -7  25   3      128.05      129.03     23.25 o 
  -6  25   3      575.01      549.80     30.13 o 
  -5  25   3        9.20       11.27     17.83 o 
  -4  25   3     2699.60     2730.22     57.49 o 
  -3  25   3     1833.95     1781.88     44.04 o 
  -2  25   3     4236.98     4212.16     72.87 o 
  -1  25   3     9666.25     9847.26    139.75 o 
   0  25   3        3.86       -9.98      9.98 o 
   1  25   3      683.47      588.28     21.53 o 
   2  25   3      321.39      278.08     17.99 o 
   3  25   3     1082.84     1047.28     30.41 o 
   4  25   3      728.99      711.34     26.33 o 
   5  25   3       39.43       51.01     18.03 o 
   6  25   3     1037.62     1054.80     39.41 o 
   7  25   3     2875.40     2960.61    109.16 o 
   8  25   3     2276.01     2263.13     60.82 o 
  -8  26   3      472.59      478.55     32.52 o 
  -7  26   3       93.27       79.10     21.94 o 
  -6  26   3      855.16      887.25     42.24 o 
  -5  26   3       56.41       47.97     18.67 o 
  -4  26   3      291.02      298.47     23.63 o 
  -3  26   3     7670.22     7838.52    119.75 o 
  -2  26   3     6833.14     6752.78    104.63 o 
  -1  26   3     2867.09     2770.74     54.10 o 
   0  26   3      248.25      269.42     32.45 o 
   1  26   3     1653.16     1625.10     36.05 o 
   2  26   3      621.00      573.21     22.91 o 
   3  26   3     4277.60     4273.08     67.08 o 
   4  26   3      584.58      614.06     25.86 o 
   5  26   3     3260.80     3321.19     68.80 o 
   6  26   3     3491.77     3602.30     86.53 o 
   7  26   3      810.05      794.11     38.94 o 
   8  26   3     2851.07     3031.42     72.01 o 
  -8  27   3      360.67      338.66     35.75 o 
  -7  27   3        2.23       -4.31     20.08 o 
  -6  27   3     1608.14     1651.65     56.91 o 
  -5  27   3     2057.58     1964.06     64.65 o 
  -4  27   3      586.83      540.33     27.59 o 
  -3  27   3       11.05       39.69     17.55 o 
  -2  27   3       38.05       51.96     16.40 o 
  -1  27   3      100.02       98.44     15.20 o 
   0  27   3    10884.72    11082.47    124.37 o 
   1  27   3      916.42      818.51     37.23 o 
   2  27   3     1414.77     1416.07     36.95 o 
   3  27   3      658.73      639.86     25.63 o 
   4  27   3     2133.71     2091.65     51.83 o 
   5  27   3      848.01      807.32     34.52 o 
   6  27   3     1744.52     1700.18     55.63 o 
   7  27   3     2242.17     2220.61     70.39 o 
  -8  28   3       71.54       67.43     25.13 o 
  -7  28   3      446.63      414.98     33.05 o 
  -6  28   3      108.15      108.98     22.13 o 
  -5  28   3     1249.69     1267.75     42.64 o 
  -4  28   3        0.51       10.24     18.01 o 
  -3  28   3     6712.51     6794.22    108.75 o 
  -2  28   3     2774.62     2746.26     56.67 o 
  -1  28   3     1032.44     1240.10     42.95 o 
   0  28   3     4891.32     4868.98     90.62 o 
   1  28   3     1084.02     1038.56     29.09 o 
   2  28   3      256.28      228.01     18.54 o 
   3  28   3       29.63       37.36     15.49 o 
   4  28   3      520.09      531.44     29.39 o 
   5  28   3     1425.68     1360.48     45.59 o 
   6  28   3      216.59      160.03     24.62 o 
   7  28   3      545.57      554.14     34.52 o 
  -7  29   3       76.76       58.91     23.82 o 
  -6  29   3      212.81      211.91     25.27 o 
  -5  29   3     2774.64     2670.69     61.71 o 
  -4  29   3     3045.65     3103.80     65.60 o 
  -3  29   3      705.46      715.61     30.85 o 
  -2  29   3     2259.80     2199.26     70.19 o 
  -1  29   3    12446.20    12954.92    211.90 o 
   0  29   3     3494.21     3740.28    101.94 o 
   1  29   3      880.00      847.39     27.52 o 
   2  29   3      745.70      718.60     26.17 o 
   3  29   3      126.75      149.47     20.72 o 
   4  29   3     4683.22     4750.18     86.97 o 
   5  29   3      297.22      263.36     26.45 o 
   6  29   3     3099.19     3165.13     81.64 o 
   7  29   3     6738.21     6961.70    121.85 o 
  -7  30   3       19.59       26.66     23.53 o 
  -6  30   3     1541.33     1546.43     48.70 o 
  -5  30   3      131.22      115.25     23.31 o 
  -4  30   3     1163.05     1176.89     42.09 o 
  -3  30   3      874.36      842.34     33.90 o 
  -2  30   3      465.49      494.64     26.75 o 
  -1  30   3     2273.14     2522.66    110.34 o 
   0  30   3     3130.97     3026.19    270.42 o 
   1  30   3     3989.11     4131.58     65.12 o 
   2  30   3       42.65       43.97     15.91 o 
   3  30   3     2636.51     2602.59     59.14 o 
   4  30   3       29.91       22.64     20.11 o 
   5  30   3     5657.41     5783.30    103.22 o 
   6  30   3     2650.20     2669.59     65.35 o 
   7  30   3      135.82      155.52     27.70 o 
  -7  31   3       25.84       39.46     23.55 o 
  -6  31   3      523.91      526.87     33.00 o 
  -5  31   3        4.66      -12.10     20.12 o 
  -4  31   3     1282.18     1286.25     51.71 o 
  -3  31   3      421.63      388.64     28.15 o 
  -2  31   3      404.99      438.23     40.59 o 
  -1  31   3     1159.66     1130.42     44.55 o 
   0  31   3      711.67      692.11     42.51 o 
   1  31   3      205.90      247.87     26.64 o 
   2  31   3     1037.59      973.08     35.71 o 
   3  31   3      461.66      436.22     27.71 o 
   4  31   3      690.55      687.93     33.74 o 
   5  31   3       84.86      108.92     24.05 o 
   6  31   3      235.40      272.15     29.38 o 
  -6  32   3      772.55      727.44     37.07 o 
  -5  32   3      438.42      447.46     29.98 o 
  -4  32   3      192.46      219.24     25.25 o 
  -3  32   3     5675.71     5715.26     98.88 o 
  -2  32   3     5975.81     5914.87    137.32 o 
  -1  32   3       11.35      111.11     41.02 o 
   0  32   3     2109.68     2196.66     77.03 o 
   1  32   3     1575.31     1531.84     86.45 o 
   2  32   3      120.71      121.20     21.13 o 
   3  32   3      635.18      553.34     30.48 o 
   4  32   3       10.04       11.08     19.75 o 
   5  32   3     1940.06     1998.31     60.95 o 
   6  32   3     2161.95     2148.41     66.35 o 
  -6  33   3      436.93      445.88     32.93 o 
  -5  33   3     2043.14     2090.94     75.32 o 
  -4  33   3     1155.32     1051.68     44.59 o 
  -3  33   3        2.69       31.44     20.13 o 
  -2  33   3      211.55      181.03     26.75 o 
  -1  33   3    10577.48    10600.99    229.58 o 
   0  33   3     5318.25     5379.37    137.06 o 
   1  33   3      199.87      249.54     34.33 o 
   2  33   3     2516.26     2458.29     63.58 o 
   3  33   3        0.62       -3.52     19.36 o 
   4  33   3     5100.21     5434.81     99.17 o 
   5  33   3      802.13      853.54     49.44 o 
  -5  34   3       29.72       18.47     22.25 o 
  -4  34   3      205.91      185.59     25.76 o 
  -3  34   3      118.46      104.71     26.41 o 
  -2  34   3       17.66       38.71     23.81 o 
  -1  34   3     1822.95     1923.65     75.72 o 
   0  34   3        8.00       65.17     28.24 o 
   1  34   3     1547.24     1649.20     69.80 o 
   2  34   3      249.85      224.69     28.81 o 
   3  34   3      835.30      814.41     36.58 o 
   4  34   3        0.59       10.75     21.62 o 
   5  34   3     1392.72     1503.13     52.42 o 
  -5  35   3      504.86      517.45     33.88 o 
  -4  35   3     1770.25     1823.46     53.43 o 
  -3  35   3      223.16      238.88     34.58 o 
  -2  35   3     1675.25     1615.41     70.34 o 
  -1  35   3     1021.87      993.88     56.46 o 
   0  35   3      822.95      815.30     50.60 o 
   1  35   3      136.34      204.04     35.77 o 
   2  35   3      360.61      351.16     48.63 o 
   3  35   3      118.49      162.16     24.74 o 
   4  35   3      362.69      373.78     30.60 o 
  -4  36   3      435.14      556.43     40.29 o 
  -3  36   3     3170.10     3274.57     84.74 o 
  -2  36   3     3868.19     3948.86    115.80 o 
  -1  36   3      604.44      653.31     48.89 o 
   0  36   3     1238.75     1355.89     64.98 o 
   1  36   3     2993.96     3168.02    102.07 o 
   2  36   3      166.75      144.81     35.94 o 
   3  36   3     1046.39     1024.60     54.82 o 
  -3  37   3      101.61      128.32     27.91 o 
  -2  37   3       23.90       40.80     47.59 o 
  -1  37   3     1192.52     1363.61     68.48 o 
   0  37   3     3548.62     3860.52     94.12 o 
   1  37   3      338.41      438.75     44.53 o 
   2  37   3     1977.53     2119.57     84.30 o 
   3  37   3       53.86       73.28     28.45 o 
  -2  38   3      382.83      337.63     43.92 o 
  -1  38   3      155.39      187.82     38.91 o 
   0  38   3      544.84      585.70     50.94 o 
   1  38   3       83.81       87.31     35.24 o 
 -11   0   4     3146.47     3393.55    153.51 o 
 -10   0   4        2.59       29.08     43.44 o 
  -9   0   4     2964.03     2994.58     85.84 o 
  -8   0   4     6118.99     6235.27    138.42 o 
  -7   0   4     4355.75     4272.22    110.06 o 
  -6   0   4      991.86      932.20     32.65 o 
  -5   0   4      665.30      607.60     24.05 o 
  -4   0   4      578.96      466.96     19.51 o 
  -3   0   4       73.23       41.88     16.60 o 
  -2   0   4    47605.26    51695.84    729.14 o 
  -1   0   4    12493.11    13142.23    279.68 o 
   0   0   4    94154.48    96098.66   1627.19 o 
   1   0   4    33656.49    33501.89    476.36 o 
   2   0   4    15635.71    16020.54    234.88 o 
   3   0   4    19994.33    19770.50    289.19 o 
   4   0   4       27.91       23.14     14.39 o 
   5   0   4     7602.42     7766.11    126.90 o 
   6   0   4      378.00      419.32     23.93 o 
   7   0   4    14693.54    15311.98    200.12 o 
   8   0   4     1969.63     1910.69     98.13 o 
   9   0   4     3424.24     3302.00    142.26 o 
  10   0   4      565.49      577.88     66.46 o 
 -11   1   4      631.23      624.25     51.02 o 
 -10   1   4     2316.21     2310.90     82.73 o 
  -9   1   4     1994.95     1964.20     97.57 o 
  -8   1   4       10.37      -10.46     14.38 o 
  -7   1   4     1041.79      933.32     23.51 o 
  -6   1   4     4206.18     4208.58     54.52 o 
  -5   1   4      951.99      925.75     20.23 o 
  -4   1   4      155.37      160.42      9.38 o 
  -3   1   4        5.46       26.08      6.26 o 
  -2   1   4    20760.14    22393.44    227.51 o 
  -1   1   4    34020.63    35073.70    426.73 o 
   0   1   4     3521.06     3386.02    146.61 o 
   1   1   4    13961.43    13845.79    143.52 o 
   2   1   4    12534.51    12535.46    131.96 o 
   3   1   4     2874.55     3055.00     40.26 o 
   4   1   4     7205.26     7294.70     83.51 o 
   5   1   4       75.77       40.24     10.25 o 
   6   1   4     2955.19     2887.84     44.10 o 
   7   1   4       40.49       34.62      9.25 o 
   8   1   4      193.31      196.75     18.84 o 
   9   1   4      891.33      880.13     75.80 o 
  10   1   4     1483.44     1441.75     69.93 o 
 -11   2   4       85.44       61.15     35.16 o 
 -10   2   4       54.38       60.54     31.65 o 
  -9   2   4     1378.14     1392.13     48.56 o 
  -8   2   4      131.07      140.51     15.65 o 
  -7   2   4        1.34        2.69     10.64 o 
  -6   2   4     1617.83     1575.46     28.58 o 
  -5   2   4       84.48       78.64      9.12 o 
  -4   2   4      701.28      765.84     17.09 o 
  -3   2   4      165.20      205.78      9.66 o 
  -2   2   4      928.55      793.12     24.83 o 
  -1   2   4      815.14      851.56     70.69 o 
   0   2   4    10155.05    10352.53    119.60 o 
   1   2   4     4217.69     4060.58     47.37 o 
   2   2   4     1141.44     1286.45     59.95 o 
   3   2   4     1651.59     1542.42     32.80 o 
   4   2   4      291.35      284.03     12.63 o 
   5   2   4      553.35      520.76     16.75 o 
   6   2   4      393.98      360.65     22.37 o 
   7   2   4       23.22       32.25     11.14 o 
   8   2   4      286.20      267.08     24.87 o 
   9   2   4        0.41      -27.09     27.09 o 
  10   2   4       80.59       85.86     34.92 o 
 -11   3   4     1285.19     1316.61    128.76 o 
 -10   3   4     3039.47     3055.11     95.94 o 
  -9   3   4     2976.80     2944.30     97.69 o 
  -8   3   4       72.41       69.43     14.69 o 
  -7   3   4       54.16       49.31     12.52 o 
  -6   3   4     1009.00      955.46     21.75 o 
  -5   3   4     5910.07     5817.76     68.82 o 
  -4   3   4      692.08      695.14     16.40 o 
  -3   3   4     1617.81     1653.69     24.86 o 
  -2   3   4    19066.73    20294.28    207.26 o 
  -1   3   4    54008.96    55266.13    600.13 o 
   0   3   4     7322.67     7433.59     88.30 o 
   1   3   4    30390.58    31021.91    312.53 o 
   2   3   4    60124.71    62266.28    620.45 o 
   3   3   4     2100.88     2192.25     31.68 o 
   4   3   4      393.51      309.33     12.79 o 
   5   3   4     2797.13     2616.22     39.06 o 
   6   3   4     5584.46     5545.40     69.94 o 
   7   3   4      839.46      870.64     27.01 o 
   8   3   4      252.24      314.99     19.45 o 
   9   3   4      495.44      469.65     42.42 o 
  10   3   4     2182.92     2236.15     84.09 o 
 -11   4   4     3668.87     3950.74    118.09 o 
 -10   4   4      400.72      358.43     35.00 o 
  -9   4   4      538.48      531.69     52.66 o 
  -8   4   4     7162.25     7172.91    110.19 o 
  -7   4   4     1544.02     1473.75     32.58 o 
  -6   4   4     2020.78     1863.82     37.70 o 
  -5   4   4       96.59       65.55      9.00 o 
  -4   4   4      220.11      215.55     10.21 o 
  -3   4   4      791.20      694.55     15.34 o 
  -2   4   4    16428.59    17178.77    176.74 o 
  -1   4   4      117.27       80.33      8.32 o 
   0   4   4    34864.11    35084.19    384.49 o 
   1   4   4    24443.78    24756.48    272.48 o 
   2   4   4     1170.94     1104.60     33.69 o 
   3   4   4    15399.26    15963.66    167.37 o 
   4   4   4      326.72      330.57     13.05 o 
   5   4   4     1179.57     1114.02     23.91 o 
   6   4   4     2276.87     2145.64     45.76 o 
   7   4   4     3892.37     3792.72     59.29 o 
   8   4   4     4860.51     4966.77     91.05 o 
   9   4   4     1347.26     1233.35     58.91 o 
  10   4   4        5.38       -5.05     31.63 o 
 -11   5   4       63.51       38.95     32.30 o 
 -10   5   4       60.86       35.53     24.56 o 
  -9   5   4       88.55       84.09     24.00 o 
  -8   5   4        2.29        0.26     16.04 o 
  -7   5   4      678.74      651.33     22.33 o 
  -6   5   4     2109.30     2089.06     33.66 o 
  -5   5   4       25.95       35.67      8.33 o 
  -4   5   4       29.70       16.75      7.41 o 
  -3   5   4     1524.63     1836.87     27.03 o 
  -2   5   4      433.35      453.82     23.85 o 
  -1   5   4      258.39      315.55     17.99 o 
   0   5   4      139.52      152.47     16.47 o 
   1   5   4       35.99       45.70      5.98 o 
   2   5   4      881.04      838.46     17.06 o 
   3   5   4     1072.29      992.13     36.82 o 
   4   5   4      798.56      735.51     18.60 o 
   5   5   4        2.40       -4.23      9.54 o 
   6   5   4      220.84      197.38     13.99 o 
   7   5   4        6.44       -6.10     12.64 o 
   8   5   4      618.08      629.07     24.97 o 
   9   5   4       22.76       11.84     17.99 o 
  10   5   4      250.68      311.10     42.14 o 
 -11   6   4     1943.03     1966.97     81.46 o 
 -10   6   4       14.30        5.73     23.75 o 
  -9   6   4      474.29      436.17     26.47 o 
  -8   6   4      592.00      548.03     26.39 o 
  -7   6   4      826.21      730.90     23.49 o 
  -6   6   4     3640.45     3611.11     48.91 o 
  -5   6   4      397.12      370.81     15.11 o 
  -4   6   4     2144.90     2241.41     32.47 o 
  -3   6   4      139.60      159.99     23.10 o 
  -2   6   4    11615.62    11617.32    122.77 o 
  -1   6   4      442.09      422.77     15.49 o 
   0   6   4    23920.17    23402.13    237.77 o 
   1   6   4    24663.09    25307.27    257.07 o 
   2   6   4    14891.06    16068.29    167.38 o 
   3   6   4     7024.94     6465.02     74.24 o 
   4   6   4     1160.36     1077.69     22.25 o 
   5   6   4     7171.76     7276.12     85.32 o 
   6   6   4     5695.10     5557.60     84.65 o 
   7   6   4     3466.48     3344.16     55.03 o 
   8   6   4     4305.82     4189.25     66.78 o 
   9   6   4      755.26      715.82     27.98 o 
  10   6   4      177.52      270.23     47.94 o 
 -11   7   4      921.35      962.94     59.46 o 
 -10   7   4     3816.10     3938.15    115.92 o 
  -9   7   4     5565.16     5651.47    102.99 o 
  -8   7   4      860.61      841.59     31.91 o 
  -7   7   4      169.56      154.03     30.18 o 
  -6   7   4     2105.05     2108.13     38.82 o 
  -5   7   4     3336.73     3145.38     42.83 o 
  -4   7   4     5167.16     5395.38     63.91 o 
  -3   7   4     1138.56     1103.53     20.14 o 
  -2   7   4     8480.91     8723.23     94.61 o 
  -1   7   4    42762.11    44319.72    443.78 o 
   0   7   4      744.02      501.44     12.53 o 
   1   7   4    11079.72    10215.26    109.17 o 
   2   7   4    23615.97    23736.11    242.83 o 
   3   7   4       15.78        9.65      7.43 o 
   4   7   4     2659.81     2686.70     38.49 o 
   5   7   4      962.96      837.63     21.59 o 
   6   7   4    17940.54    18662.06    248.11 o 
   7   7   4      197.19      232.08     17.59 o 
   8   7   4       37.59       28.07     15.39 o 
   9   7   4     3761.64     3827.90     74.92 o 
  10   7   4     3415.90     3526.90    110.13 o 
 -11   8   4     1030.77     1015.64     66.02 o 
 -10   8   4      565.27      612.55     44.21 o 
  -9   8   4       13.17       13.96     18.92 o 
  -8   8   4     3938.24     3866.97     80.09 o 
  -7   8   4       42.44       35.49     15.79 o 
  -6   8   4     1813.97     1743.93     34.41 o 
  -5   8   4        6.41        9.83      8.21 o 
  -4   8   4      397.93      408.41     19.67 o 
  -3   8   4     1541.09     1441.67     34.53 o 
  -2   8   4      111.79      133.49     11.60 o 
  -1   8   4     2007.68     1831.95     61.24 o 
   0   8   4    11188.50    11915.36    125.64 o 
   1   8   4     1760.26     1425.47     22.65 o 
   2   8   4     2601.31     2887.30     38.23 o 
   3   8   4     2336.05     2350.11     33.94 o 
   4   8   4        7.78       17.24      8.92 o 
   5   8   4       65.51       60.14     10.54 o 
   6   8   4       93.69      107.43     28.64 o 
   7   8   4      936.07      889.21     28.23 o 
   8   8   4     5209.90     5145.91     78.06 o 
   9   8   4      551.73      583.68     30.56 o 
  10   8   4      114.33       83.10     34.32 o 
 -11   9   4      107.36       87.28     29.51 o 
 -10   9   4      517.71      488.05     35.36 o 
  -9   9   4       25.62       16.49     18.82 o 
  -8   9   4      314.92      282.02     26.73 o 
  -7   9   4      106.59      100.82     18.01 o 
  -6   9   4      409.59      406.92     23.00 o 
  -5   9   4     3418.84     3294.63     44.70 o 
  -4   9   4     1233.07     1183.62     22.57 o 
  -3   9   4     2886.43     2903.24     38.65 o 
  -2   9   4      122.49      106.96     10.37 o 
  -1   9   4    14376.26    14495.39    151.33 o 
   0   9   4      494.11      358.28     18.43 o 
   1   9   4    11058.53    11223.39    119.68 o 
   2   9   4     4600.16     4069.37     50.00 o 
   3   9   4       61.46       43.46      8.52 o 
   4   9   4     2255.19     2257.99     43.15 o 
   5   9   4     1587.11     1520.55     32.84 o 
   6   9   4     3170.51     3320.49     62.03 o 
   7   9   4      627.03      583.24     23.57 o 
   8   9   4       72.06       76.13     17.08 o 
   9   9   4       63.35       59.56     20.92 o 
  10   9   4       21.58       24.81     24.83 o 
 -11  10   4     4670.46     5007.76    123.93 o 
 -10  10   4       94.94       92.13     22.86 o 
  -9  10   4     1078.44     1090.73     39.12 o 
  -8  10   4     3880.85     3821.09     71.73 o 
  -7  10   4     4768.86     4907.12     82.52 o 
  -6  10   4     6385.46     6401.99     98.26 o 
  -5  10   4      219.16      213.43     13.79 o 
  -4  10   4     2279.14     2253.07     33.39 o 
  -3  10   4      873.64      846.95     18.30 o 
  -2  10   4    24224.28    25584.52    261.23 o 
  -1  10   4     2191.40     2116.60     35.07 o 
   0  10   4    50279.37    50989.09    509.97 o 
   1  10   4    15944.08    15526.02    162.31 o 
   2  10   4     5883.25     5783.15     67.27 o 
   3  10   4    10171.56     9962.90    109.63 o 
   4  10   4      456.30      442.00     15.49 o 
   5  10   4     4392.92     4528.20     75.22 o 
   6  10   4     2585.33     2455.19     41.26 o 
   7  10   4     8321.42     8632.86    113.86 o 
   8  10   4     2922.73     2870.95     53.97 o 
   9  10   4      603.48      624.93     32.34 o 
  10  10   4      450.63      422.84     30.18 o 
 -11  11   4       12.53       10.12     26.47 o 
 -10  11   4     2901.34     2885.20     66.01 o 
  -9  11   4     4062.50     4105.05     79.72 o 
  -8  11   4       53.67       68.99     18.75 o 
  -7  11   4      648.50      619.84     26.82 o 
  -6  11   4     4893.82     5016.45     81.82 o 
  -5  11   4     1584.42     1551.91     31.41 o 
  -4  11   4       51.06       41.58      8.59 o 
  -3  11   4     1044.64      976.72     19.90 o 
  -2  11   4    11980.16    12282.99    131.06 o 
  -1  11   4    18444.15    18740.00    194.03 o 
   0  11   4     2218.55     2245.86     65.52 o 
   1  11   4     4360.21     3946.96     63.76 o 
   2  11   4    10985.29    10799.44    116.97 o 
   3  11   4      186.20      151.54     11.17 o 
   4  11   4      670.26      615.73     17.95 o 
   5  11   4       21.61       43.57     14.14 o 
   6  11   4     4351.87     4340.73     65.71 o 
   7  11   4     1050.93     1109.44     31.50 o 
   8  11   4        8.05        9.94     15.65 o 
   9  11   4     1990.98     2061.35     53.98 o 
  10  11   4     2162.11     2123.28     56.84 o 
 -10  12   4      257.78      272.74     26.63 o 
  -9  12   4       80.45       95.90     21.58 o 
  -8  12   4       77.20       69.85     19.12 o 
  -7  12   4     1722.39     1607.76     42.09 o 
  -6  12   4     2894.15     2797.98     55.03 o 
  -5  12   4      122.41      120.72     12.45 o 
  -4  12   4     3417.02     3352.71     45.14 o 
  -3  12   4     1000.51      887.98     19.45 o 
  -2  12   4     2025.02     1913.41     29.90 o 
  -1  12   4      328.55      318.66     21.05 o 
   0  12   4      284.82      233.81     18.50 o 
   1  12   4     2484.43     2406.31     51.34 o 
   2  12   4       23.26       34.31      8.09 o 
   3  12   4      907.68      858.78     23.89 o 
   4  12   4     1967.68     1860.05     35.42 o 
   5  12   4     2111.55     2074.85     45.44 o 
   6  12   4     1005.63     1034.43     29.33 o 
   7  12   4      788.66      794.36     35.88 o 
   8  12   4       24.03       66.71     17.20 o 
   9  12   4      307.73      308.50     27.01 o 
  10  12   4      345.08      349.52     29.16 o 
 -10  13   4     2851.45     2962.44     68.11 o 
  -9  13   4     2270.79     2318.50     56.97 o 
  -8  13   4       56.26       45.88     18.07 o 
  -7  13   4       23.28       36.75     16.43 o 
  -6  13   4      441.11      435.67     23.21 o 
  -5  13   4     3162.79     3120.30     86.66 o 
  -4  13   4      911.64      868.13     20.67 o 
  -3  13   4     1828.00     1775.64     28.66 o 
  -2  13   4     7151.23     7404.42     83.71 o 
  -1  13   4    27007.21    27439.73    280.33 o 
   0  13   4     8163.55     8559.45     94.67 o 
   1  13   4    20748.25    21017.96    217.46 o 
   2  13   4    15244.54    14819.36    157.37 o 
   3  13   4       46.45       31.14      9.01 o 
   4  13   4     2424.85     2396.63     41.88 o 
   5  13   4     1663.77     1516.51     39.13 o 
   6  13   4     2422.27     2319.54     44.29 o 
   7  13   4     1470.79     1499.34     37.23 o 
   8  13   4      114.05      110.86     18.30 o 
   9  13   4      725.02      734.14     34.42 o 
  10  13   4      906.45      878.08     39.24 o 
 -10  14   4      309.39      283.42     27.98 o 
  -9  14   4     1441.06     1397.53     44.94 o 
  -8  14   4     3819.71     4090.06     76.78 o 
  -7  14   4     4204.22     4232.06     76.20 o 
  -6  14   4       54.30       50.15     15.59 o 
  -5  14   4      241.29      222.11     18.49 o 
  -4  14   4      121.44      118.80     12.27 o 
  -3  14   4     4796.46     4864.83     59.84 o 
  -2  14   4     2172.33     1982.10     30.74 o 
  -1  14   4     4408.90     4372.93     54.09 o 
   0  14   4    37273.98    37617.74    380.31 o 
   1  14   4    18395.61    18671.72    194.90 o 
   2  14   4      305.96      255.52     12.07 o 
   3  14   4    12560.07    12845.94    139.05 o 
   4  14   4     1237.44     1254.68     34.06 o 
   5  14   4      690.73      692.03     27.73 o 
   6  14   4      169.35      137.45     16.40 o 
   7  14   4     1511.26     1470.95     37.46 o 
   8  14   4     3546.09     3571.37     88.93 o 
   9  14   4     3778.24     3824.21     78.14 o 
  10  14   4       39.91       42.77     23.68 o 
 -10  15   4      630.93      640.59     34.65 o 
  -9  15   4     1148.07     1157.67     46.59 o 
  -8  15   4      686.12      652.13     31.01 o 
  -7  15   4     3456.27     3413.25     66.04 o 
  -6  15   4      363.28      352.10     22.29 o 
  -5  15   4      214.08      221.68     19.27 o 
  -4  15   4      294.15      283.15     18.81 o 
  -3  15   4     2473.67     2406.07     35.65 o 
  -2  15   4     2819.85     2726.34     38.78 o 
  -1  15   4       26.00       87.17     26.76 o 
   0  15   4        4.56       18.86     10.79 o 
   1  15   4        5.22       -0.74      8.17 o 
   2  15   4     1545.42     1484.97     26.42 o 
   3  15   4     3693.23     3669.63     55.11 o 
   4  15   4      201.51      202.73     17.90 o 
   5  15   4      646.85      679.86     41.87 o 
   6  15   4        8.35       16.01     14.01 o 
   7  15   4     1755.73     1787.38     41.44 o 
   8  15   4      176.19      160.24     20.33 o 
   9  15   4      898.38      900.20     37.75 o 
 -10  16   4      237.14      264.28     28.43 o 
  -9  16   4      893.04      851.15     36.74 o 
  -8  16   4      293.04      273.00     24.74 o 
  -7  16   4      148.79      144.85     20.57 o 
  -6  16   4     1197.15     1195.40     35.79 o 
  -5  16   4      245.17      203.30     18.43 o 
  -4  16   4      286.56      292.29     44.01 o 
  -3  16   4       89.91       86.15      9.92 o 
  -2  16   4     7533.30     7540.91     86.65 o 
  -1  16   4       96.87       82.05     14.90 o 
   0  16   4    19851.47    19568.99    204.23 o 
   1  16   4    14236.35    14381.52    153.85 o 
   2  16   4     2613.34     2580.30     49.72 o 
   3  16   4     6311.52     6334.66     84.48 o 
   4  16   4      704.35      681.12     26.50 o 
   5  16   4     5764.39     5714.49     81.35 o 
   6  16   4      526.81      487.63     27.04 o 
   7  16   4     1656.64     1621.52     39.61 o 
   8  16   4       45.48       17.54     17.30 o 
   9  16   4      151.42      103.27     23.48 o 
 -10  17   4     3975.77     4260.50    134.27 o 
  -9  17   4     3794.29     3930.76     79.36 o 
  -8  17   4       17.68       11.20     19.30 o 
  -7  17   4      822.36      757.78     31.73 o 
  -6  17   4     1108.61     1136.48     36.02 o 
  -5  17   4      241.72      217.28     20.26 o 
  -4  17   4       67.83      101.69     15.37 o 
  -3  17   4      139.53      135.04     11.07 o 
  -2  17   4    14058.14    14223.07    152.70 o 
  -1  17   4    29643.07    30500.31    312.17 o 
   0  17   4     4376.09     4149.90     53.32 o 
   1  17   4    18264.53    18351.77    193.22 o 
   2  17   4    20733.73    21078.54    220.52 o 
   3  17   4     1325.57     1228.22     33.35 o 
   4  17   4     1521.56     1432.46     37.81 o 
   5  17   4      924.70      905.98     37.28 o 
   6  17   4     2864.69     2867.82     52.29 o 
   7  17   4     2620.39     2693.91     52.87 o 
   8  17   4      335.66      287.79     23.12 o 
   9  17   4     2405.56     2627.35     63.96 o 
 -10  18   4     1375.24     1386.58     48.78 o 
  -9  18   4       55.87       45.11     21.95 o 
  -8  18   4     6130.37     6363.13    115.21 o 
  -7  18   4      746.53      755.09     32.16 o 
  -6  18   4       63.15       62.66     18.99 o 
  -5  18   4        4.34       19.23     14.97 o 
  -4  18   4     2373.27     2233.34     46.62 o 
  -3  18   4     7359.63     7498.01     96.78 o 
  -2  18   4      313.25      315.59     13.94 o 
  -1  18   4     4595.02     4454.94     59.57 o 
   0  18   4     5229.05     5143.74     94.85 o 
   1  18   4     2498.37     2421.53     36.63 o 
   2  18   4      996.81      944.23     28.03 o 
   3  18   4     2516.90     2546.07     83.75 o 
   4  18   4     4555.07     4481.49     77.14 o 
   5  18   4       31.36       48.14     14.61 o 
   6  18   4      736.88      729.54     26.98 o 
   7  18   4      339.91      278.37     22.07 o 
   8  18   4     4758.09     4751.69     89.70 o 
   9  18   4     1635.25     1616.10     50.50 o 
  -9  19   4      237.60      269.13     38.05 o 
  -8  19   4        6.27        9.29     19.68 o 
  -7  19   4      448.44      437.31     30.04 o 
  -6  19   4      231.77      233.06     21.87 o 
  -5  19   4     2128.85     2077.34     47.37 o 
  -4  19   4       80.76       78.08     15.48 o 
  -3  19   4     2867.61     2912.99     54.67 o 
  -2  19   4      196.37      190.32     16.28 o 
  -1  19   4     4953.44     4935.02     61.96 o 
   0  19   4      937.12      859.09     21.08 o 
   1  19   4     6171.99     5999.29    117.58 o 
   2  19   4     1467.32     1308.38     29.73 o 
   3  19   4     1651.39     1561.65     39.39 o 
   4  19   4      578.03      564.64     25.83 o 
   5  19   4     1195.90     1161.96     32.15 o 
   6  19   4      465.30      460.34     25.54 o 
   7  19   4      897.17      873.59     30.81 o 
   8  19   4      487.46      481.59     31.33 o 
   9  19   4      335.86      308.27     29.29 o 
  -9  20   4      706.95      643.15     35.30 o 
  -8  20   4     1439.55     1292.58     48.39 o 
  -7  20   4     1258.26     1325.50     50.30 o 
  -6  20   4      803.64      815.18     32.51 o 
  -5  20   4       82.02       77.51     17.64 o 
  -4  20   4      108.26       93.01     16.40 o 
  -3  20   4      469.45      417.97     21.51 o 
  -2  20   4     7219.08     7160.36     84.73 o 
  -1  20   4     2202.64     2142.66     46.83 o 
   0  20   4    18752.22    18762.78    198.49 o 
   1  20   4    11152.44    11060.00    122.99 o 
   2  20   4     1719.01     1568.15     32.85 o 
   3  20   4     7661.61     7538.36    113.82 o 
   4  20   4     1161.20     1081.56     30.57 o 
   5  20   4     2214.60     2187.01     44.75 o 
   6  20   4     1714.48     1625.35     40.21 o 
   7  20   4     2335.08     2391.44     50.94 o 
   8  20   4     1691.35     1746.72     65.55 o 
   9  20   4      917.84      918.03     41.25 o 
  -9  21   4     3548.44     3778.08     79.65 o 
  -8  21   4      775.94      769.88     40.59 o 
  -7  21   4     4891.98     4947.67     89.29 o 
  -6  21   4     2599.50     2607.77     57.24 o 
  -5  21   4     1219.12     1112.44     35.45 o 
  -4  21   4      117.49      130.60     17.93 o 
  -3  21   4      462.75      391.93     21.89 o 
  -2  21   4     5578.97     5473.89     68.48 o 
  -1  21   4    15069.55    15293.75    164.86 o 
   0  21   4       35.97       45.90     10.70 o 
   1  21   4     3142.09     2927.40     48.04 o 
   2  21   4     2757.23     2679.69     71.12 o 
   3  21   4     2843.34     2856.04     57.14 o 
   4  21   4      443.36      447.64     21.62 o 
   5  21   4       10.98       14.28     14.41 o 
   6  21   4      894.33      943.05     46.99 o 
   7  21   4     2516.43     2628.73     53.82 o 
   8  21   4       14.28        4.65     20.88 o 
  -9  22   4       10.56        4.90     22.25 o 
  -8  22   4     2146.75     2218.87     57.60 o 
  -7  22   4     2273.17     2121.68     54.60 o 
  -6  22   4     1168.39     1116.62     38.48 o 
  -5  22   4     1576.93     1468.21     41.14 o 
  -4  22   4     1590.88     1602.99     41.53 o 
  -3  22   4     2281.82     2272.84     48.43 o 
  -2  22   4     5486.06     5417.95     75.45 o 
  -1  22   4       34.21       49.87     12.67 o 
   0  22   4     1092.56     1100.68     24.81 o 
   1  22   4      915.35      838.17     25.11 o 
   2  22   4     6685.47     6685.84    118.78 o 
   3  22   4       45.15       33.30     13.88 o 
   4  22   4     1482.49     1462.51     35.64 o 
   5  22   4     1464.78     1488.78     38.98 o 
   6  22   4      386.91      358.73     23.86 o 
   7  22   4       16.97       38.51     18.26 o 
   8  22   4     1914.76     2057.29     57.03 o 
  -9  23   4      896.42      914.85     47.21 o 
  -8  23   4       41.03       62.49     22.88 o 
  -7  23   4      233.75      217.72     25.40 o 
  -6  23   4       12.50       14.04     18.75 o 
  -5  23   4     1911.90     1849.31     47.27 o 
  -4  23   4      385.65      377.64     23.30 o 
  -3  23   4      325.40      332.97     22.13 o 
  -2  23   4        8.81       -1.68     13.54 o 
  -1  23   4    13237.49    13322.25    146.48 o 
   0  23   4       89.97       70.70     12.07 o 
   1  23   4     2020.46     2046.94     39.53 o 
   2  23   4     4047.46     4027.27     87.63 o 
   3  23   4      296.19      291.17     20.29 o 
   4  23   4     1722.50     1762.79     39.86 o 
   5  23   4      569.99      571.50     25.81 o 
   6  23   4     4168.04     4243.27     71.55 o 
   7  23   4      386.79      369.04     28.90 o 
   8  23   4       11.46       27.36     21.49 o 
  -8  24   4     3797.89     4105.47     88.95 o 
  -7  24   4     4531.16     4631.39     87.76 o 
  -6  24   4      221.68      217.64     24.06 o 
  -5  24   4      116.69      107.76     20.46 o 
  -4  24   4      459.66      463.25     26.14 o 
  -3  24   4     3297.96     3504.87     65.54 o 
  -2  24   4      104.07      142.96     18.06 o 
  -1  24   4     4926.47     4991.43     65.15 o 
   0  24   4     4079.26     3974.41     61.01 o 
   1  24   4    12197.94    12050.23    135.34 o 
   2  24   4      327.65      322.89     29.15 o 
   3  24   4     2197.73     2176.52     43.80 o 
   4  24   4        6.77       14.88     15.26 o 
   5  24   4      408.68      418.73     23.62 o 
   6  24   4      250.12      210.70     21.96 o 
   7  24   4     1229.30     1250.16     48.64 o 
   8  24   4     4333.03     4481.27    129.95 o 
  -8  25   4      564.01      620.75     35.19 o 
  -7  25   4     1448.69     1527.68     51.61 o 
  -6  25   4     1422.11     1480.62     69.20 o 
  -5  25   4      360.48      318.96     24.77 o 
  -4  25   4        1.62       -1.44     16.75 o 
  -3  25   4     2563.09     2586.60     56.16 o 
  -2  25   4     4928.45     4867.44     81.20 o 
  -1  25   4      221.96      212.64     16.11 o 
   0  25   4       12.73       24.42     13.00 o 
   1  25   4      821.09      770.95     32.68 o 
   2  25   4      203.48      191.48     17.31 o 
   3  25   4     1230.48     1274.34     45.54 o 
   4  25   4      186.93      158.68     18.60 o 
   5  25   4     1033.80     1039.74     38.00 o 
   6  25   4       48.17       49.69     18.40 o 
   7  25   4     2388.58     2431.35     62.22 o 
   8  25   4      225.07      224.47     53.13 o 
  -8  26   4       20.03       13.71     22.93 o 
  -7  26   4       42.81       28.74     20.61 o 
  -6  26   4     1352.14     1372.34     46.19 o 
  -5  26   4      131.56      137.07     21.76 o 
  -4  26   4      400.43      334.03     24.48 o 
  -3  26   4     1137.55     1038.75     35.75 o 
  -2  26   4     3789.55     3886.84     86.98 o 
  -1  26   4       22.60       25.53     15.57 o 
   0  26   4     7222.84     7045.96     95.63 o 
   1  26   4     4587.92     4448.09     61.36 o 
   2  26   4      361.73      367.76     23.14 o 
   3  26   4       47.46       75.37     16.73 o 
   4  26   4      580.36      581.06     34.83 o 
   5  26   4     1124.06     1096.79     35.33 o 
   6  26   4     1438.11     1378.57     39.87 o 
   7  26   4      423.81      451.67     31.76 o 
  -8  27   4      163.88      187.81     28.15 o 
  -7  27   4      897.55      930.02     39.68 o 
  -6  27   4     1080.85     1065.88     40.25 o 
  -5  27   4       97.36       62.44     20.67 o 
  -4  27   4       83.56       96.83     19.77 o 
  -3  27   4       51.95       72.33     19.08 o 
  -2  27   4     3214.11     3261.90     62.92 o 
  -1  27   4     4304.11     4344.94     88.27 o 
   0  27   4     2065.87     2166.38     49.39 o 
   1  27   4     1742.29     1782.64     38.41 o 
   2  27   4     7695.28     7593.44    103.45 o 
   3  27   4      258.01      232.94     20.32 o 
   4  27   4       62.27       88.10     22.90 o 
   5  27   4      111.73       83.24     19.23 o 
   6  27   4     1003.10      996.14     50.61 o 
   7  27   4     1665.93     1820.48     54.97 o 
  -7  28   4     1714.00     1879.46     54.63 o 
  -6  28   4      789.38      751.39     35.06 o 
  -5  28   4      588.45      607.27     31.71 o 
  -4  28   4      863.34      916.28     35.39 o 
  -3  28   4     2878.30     2934.53     61.43 o 
  -2  28   4       25.54       46.93     17.79 o 
  -1  28   4     2710.53     2836.69    130.19 o 
   0  28   4     3215.16     3322.05     63.46 o 
   1  28   4      667.79      713.05     25.46 o 
   2  28   4     1884.82     1910.22     53.28 o 
   3  28   4      987.42      916.10     30.29 o 
   4  28   4     3395.03     3553.41     63.41 o 
   5  28   4      122.66      112.66     20.53 o 
   6  28   4      698.19      698.08     35.81 o 
   7  28   4      321.71      316.25     30.56 o 
  -7  29   4      850.63      839.99     46.34 o 
  -6  29   4        9.95       17.56     21.26 o 
  -5  29   4      306.02      338.13     27.53 o 
  -4  29   4      138.96      173.87     23.20 o 
  -3  29   4     1585.31     1662.50     93.10 o 
  -2  29   4      937.75      951.13     34.33 o 
  -1  29   4       93.35       98.66     22.44 o 
   0  29   4      778.90      905.01     49.01 o 
   1  29   4      973.54      929.20     29.13 o 
   2  29   4      182.34      183.98     22.71 o 
   3  29   4     2605.28     2611.39     68.90 o 
   4  29   4     1464.59     1289.81     37.66 o 
   5  29   4      858.43      893.34     32.90 o 
   6  29   4      228.25      274.50     28.17 o 
  -7  30   4      228.44      256.30     29.52 o 
  -6  30   4       12.11       33.35     22.36 o 
  -5  30   4       25.60       37.01     21.59 o 
  -4  30   4        1.25       26.66     19.98 o 
  -3  30   4      483.57      463.50     28.09 o 
  -2  30   4     2304.72     2197.25     61.01 o 
  -1  30   4      504.57      524.92     31.86 o 
   0  30   4     8268.86     8176.59    284.44 o 
   1  30   4      655.08      681.28     26.16 o 
   2  30   4      299.75      284.46     21.28 o 
   3  30   4     2545.82     2434.91     50.41 o 
   4  30   4       58.05       29.98     18.13 o 
   5  30   4      535.09      512.69     31.99 o 
   6  30   4       41.99       -5.18     21.47 o 
  -6  31   4     1320.14     1417.12     48.64 o 
  -5  31   4       49.20       37.39     27.23 o 
  -4  31   4      565.30      598.73     36.27 o 
  -3  31   4     2206.28     2209.82     57.80 o 
  -2  31   4     6536.23     6581.66    151.50 o 
  -1  31   4     6248.50     6198.72    119.07 o 
   0  31   4        5.71       34.77     27.09 o 
   1  31   4     1320.60     1247.80     46.51 o 
   2  31   4     4245.63     4276.51     70.08 o 
   3  31   4     2694.01     2840.09     62.20 o 
   4  31   4      340.53      276.79     23.43 o 
   5  31   4      337.02      321.94     28.69 o 
  -6  32   4      219.31      238.86     28.63 o 
  -5  32   4     1063.75     1094.21     42.22 o 
  -4  32   4     1368.79     1426.64     46.67 o 
  -3  32   4     1684.50     1768.17     49.57 o 
  -2  32   4      159.99      178.11     40.23 o 
  -1  32   4     1673.78     1689.21    148.32 o 
   0  32   4      443.68      358.50     38.68 o 
   1  32   4       33.86       27.53     28.02 o 
   2  32   4      605.18      585.44     26.68 o 
   3  32   4       15.18       21.04     17.50 o 
   4  32   4     1481.49     1637.23     50.75 o 
   5  32   4       46.51       55.28     23.71 o 
  -5  33   4       19.92        6.34     21.97 o 
  -4  33   4        7.30       -2.74     20.79 o 
  -3  33   4      921.89      973.51     44.90 o 
  -2  33   4      569.01      575.93     43.03 o 
  -1  33   4     1576.85     1539.97     67.72 o 
   0  33   4       60.15       89.20     24.33 o 
   1  33   4      784.07      713.12     48.22 o 
   2  33   4     2006.97     1927.57     44.95 o 
   3  33   4       94.86      101.17     22.87 o 
   4  33   4      244.89      260.01     32.44 o 
   5  33   4       24.97       15.90     28.94 o 
  -5  34   4      211.11      216.45     28.06 o 
  -4  34   4      616.62      693.96     38.84 o 
  -3  34   4     2368.87     2453.10     70.53 o 
  -2  34   4      807.18      814.50     41.24 o 
  -1  34   4     2615.48     2635.37     88.35 o 
   0  34   4     2100.60     2053.45     77.52 o 
   1  34   4     4014.99     3815.68    111.14 o 
   2  34   4       16.80       38.90     23.70 o 
   3  34   4     1537.67     1487.48     69.67 o 
   4  34   4      729.67      751.57     37.22 o 
  -4  35   4      588.51      634.23     41.44 o 
  -3  35   4     1335.46     1371.11     55.07 o 
  -2  35   4     3012.90     3165.09    100.96 o 
  -1  35   4     1183.44     1239.61     64.43 o 
   0  35   4        3.75       65.75     30.88 o 
   1  35   4      185.20      175.22     34.49 o 
   2  35   4     1241.74     1090.17     85.32 o 
   3  35   4     1760.02     1739.56     51.48 o 
  -3  36   4      502.63      488.40     37.68 o 
  -2  36   4      131.06      148.81     36.60 o 
  -1  36   4      269.42      250.12     39.65 o 
   0  36   4      581.16      540.82     46.42 o 
   1  36   4        3.46        8.37     30.58 o 
   2  36   4       10.89       -8.63     30.30 o 
  -2  37   4     1597.58     1411.74     68.45 o 
  -1  37   4     1510.86     1479.02     87.92 o 
   0  37   4       52.14       61.22     35.81 o 
   1  37   4      396.17      388.00     44.45 o 
 -11   1   5        1.19       58.17     33.63 o 
 -10   1   5     1779.32     1831.12     72.57 o 
  -9   1   5     2020.99     2028.25     58.72 o 
  -8   1   5     3159.14     3230.98     83.23 o 
  -7   1   5    13773.48    14176.63    155.74 o 
  -6   1   5     2964.40     2901.22     48.99 o 
  -5   1   5       17.71       22.60      8.75 o 
  -4   1   5     2047.50     2092.45     31.61 o 
  -3   1   5       45.50       35.81      7.15 o 
  -2   1   5     1692.36     1775.84     25.25 o 
  -1   1   5       70.63       61.43     10.25 o 
   0   1   5      225.79      203.77     12.82 o 
   1   1   5     5536.43     5374.18     61.56 o 
   2   1   5    35926.58    36814.36    371.99 o 
   3   1   5    13392.72    13457.15    144.13 o 
   4   1   5    18200.61    18537.98    195.68 o 
   5   1   5     9090.67     9231.73    106.08 o 
   6   1   5      613.02      602.37     20.63 o 
   7   1   5     1748.85     1776.89     35.31 o 
   8   1   5      243.11      262.13     33.46 o 
   9   1   5     2126.05     2147.43     78.99 o 
  10   1   5      297.02      181.22     37.66 o 
 -11   2   5       61.60       38.65     32.28 o 
 -10   2   5        6.87       -7.66     28.64 o 
  -9   2   5     7892.59     8127.20    146.14 o 
  -8   2   5     7156.86     7483.09    101.35 o 
  -7   2   5     2191.34     2214.54     37.58 o 
  -6   2   5    11054.94    11306.14    125.77 o 
  -5   2   5     2517.32     2428.37     36.33 o 
  -4   2   5     1377.24     1376.93     24.36 o 
  -3   2   5      256.82      210.06      9.85 o 
  -2   2   5      221.20      218.69      8.99 o 
  -1   2   5       24.07       22.32      9.33 o 
   0   2   5     1668.23     1475.11     30.65 o 
   1   2   5    12605.21    12806.58    134.98 o 
   2   2   5     7373.96     7807.76     87.27 o 
   3   2   5    31062.11    30895.85    315.44 o 
   4   2   5    23550.77    24477.79    254.16 o 
   5   2   5     2671.92     2601.95     40.56 o 
   6   2   5     1834.80     1793.37     34.16 o 
   7   2   5       49.19       44.95     15.14 o 
   8   2   5     3842.19     4058.44     65.08 o 
   9   2   5       27.42        7.87     28.64 o 
  10   2   5     2250.86     2527.88    131.27 o 
 -11   3   5      254.13      313.01     41.05 o 
 -10   3   5      395.75      357.92     31.57 o 
  -9   3   5      824.09      721.30     36.74 o 
  -8   3   5     1237.35     1209.43     32.28 o 
  -7   3   5     1313.72     1281.98     31.40 o 
  -6   3   5     2080.59     2091.96     34.98 o 
  -5   3   5        2.08        4.83      8.68 o 
  -4   3   5      309.79      329.20     12.52 o 
  -3   3   5      581.26      561.84     14.61 o 
  -2   3   5     2115.43     2255.37     30.61 o 
  -1   3   5     1097.62     1087.76     20.62 o 
   0   3   5     1221.55     1262.54     22.84 o 
   1   3   5      883.97      804.91     20.56 o 
   2   3   5     6019.44     6147.24     70.78 o 
   3   3   5      285.50      300.34     16.34 o 
   4   3   5      338.21      323.40     28.70 o 
   5   3   5     2588.23     2454.13     39.09 o 
   6   3   5      833.80      859.66     24.62 o 
   7   3   5       99.28       72.87     18.29 o 
   8   3   5      108.83      109.13     17.11 o 
   9   3   5      382.51      369.58     39.83 o 
  10   3   5       23.57       38.20     32.84 o 
 -11   4   5       18.37       41.57     32.47 o 
 -10   4   5        1.51        1.11     23.22 o 
  -9   4   5     2630.26     2595.37     73.67 o 
  -8   4   5     3709.21     3559.82     66.75 o 
  -7   4   5     1548.91     1494.37     65.29 o 
  -6   4   5     1813.99     1736.88     48.69 o 
  -5   4   5      437.01      415.68     14.89 o 
  -4   4   5      155.89      147.71     10.05 o 
  -3   4   5     2124.97     1951.27     28.97 o 
  -2   4   5      534.13      495.12     19.10 o 
  -1   4   5      883.83      859.11     18.50 o 
   0   4   5        6.55       13.56      6.13 o 
   1   4   5     1677.04     1530.55     28.17 o 
   2   4   5       33.40       45.81     11.53 o 
   3   4   5    17851.80    18494.55    198.86 o 
   4   4   5     6296.13     6062.05     73.24 o 
   5   4   5     3001.40     2929.41     46.19 o 
   6   4   5     2307.75     2238.54     42.98 o 
   7   4   5      264.98      236.61     21.72 o 
   8   4   5     1154.21     1191.30     33.81 o 
   9   4   5       15.96       -5.11     29.83 o 
  10   4   5     1181.65     1140.28     62.60 o 
 -11   5   5        6.17       32.54     44.31 o 
 -10   5   5     1717.49     1781.87     58.50 o 
  -9   5   5     3088.07     3124.00     75.27 o 
  -8   5   5     5058.34     5013.17     84.92 o 
  -7   5   5    18212.55    18878.69    222.61 o 
  -6   5   5     2328.51     2196.71     35.90 o 
  -5   5   5       71.48       59.95      9.95 o 
  -4   5   5      460.33      451.11     14.60 o 
  -3   5   5      249.16      249.97     12.67 o 
  -2   5   5     2994.69     2992.91     38.47 o 
  -1   5   5     3724.25     3756.99     50.98 o 
   0   5   5      154.74      221.32     26.28 o 
   1   5   5     7560.35     7648.20     84.81 o 
   2   5   5    35738.16    36219.82    366.67 o 
   3   5   5     4329.99     4355.28     54.87 o 
   4   5   5    19567.54    20120.03    211.58 o 
   5   5   5    20293.02    20819.30    219.98 o 
   6   5   5        7.35       29.75     13.78 o 
   7   5   5     5131.69     5205.14     87.92 o 
   8   5   5     1881.43     2001.40     43.64 o 
   9   5   5     6856.73     7192.27    171.12 o 
  10   5   5      799.95      760.52     66.03 o 
 -10   6   5       23.23       36.33     24.62 o 
  -9   6   5     1894.11     1858.54     57.36 o 
  -8   6   5     6748.55     6734.05    106.71 o 
  -7   6   5       10.87       13.12     14.97 o 
  -6   6   5     1000.87      945.32     23.17 o 
  -5   6   5     3492.26     3413.72     51.39 o 
  -4   6   5     2992.38     3046.51     41.72 o 
  -3   6   5      138.03      103.73      8.63 o 
  -2   6   5     3508.64     3850.54     47.34 o 
  -1   6   5       16.19       16.41      7.37 o 
   0   6   5     1425.32     1378.20     25.65 o 
   1   6   5     2457.15     2324.99     32.31 o 
   2   6   5     2626.76     2626.13     63.34 o 
   3   6   5    22381.86    22918.54    237.67 o 
   4   6   5     6070.63     5997.35     72.89 o 
   5   6   5      334.61      329.60     21.97 o 
   6   6   5        5.08       -6.28     13.05 o 
   7   6   5      330.17      339.71     23.80 o 
   8   6   5     4989.05     5004.11     76.93 o 
   9   6   5       22.64       23.53     17.01 o 
  10   6   5     1327.78     1488.93     88.61 o 
 -10   7   5       53.38       49.91     25.39 o 
  -9   7   5      459.64      454.97     28.07 o 
  -8   7   5      234.42      285.14     26.85 o 
  -7   7   5        5.87       -0.41     12.82 o 
  -6   7   5       58.34       63.69     13.05 o 
  -5   7   5      153.85      150.70     11.69 o 
  -4   7   5      922.35      804.67     19.35 o 
  -3   7   5     1263.66     1239.33     33.32 o 
  -2   7   5     1360.81     1320.98     22.41 o 
  -1   7   5      704.76      627.51     19.85 o 
   0   7   5      370.36      305.87     12.71 o 
   1   7   5      134.48      157.50      8.89 o 
   2   7   5     1396.12     1252.61     22.95 o 
   3   7   5     1455.86     1423.46     40.54 o 
   4   7   5      925.22      871.93     44.90 o 
   5   7   5      205.24      189.41     13.70 o 
   6   7   5       50.44       32.97     15.84 o 
   7   7   5      637.82      603.59     28.51 o 
   8   7   5       35.98       78.35     17.54 o 
   9   7   5      368.62      420.69     24.73 o 
  10   7   5        9.11       43.61     48.11 o 
 -10   8   5       69.15       84.03     30.08 o 
  -9   8   5     3148.75     3342.40     68.25 o 
  -8   8   5    12017.15    12385.99    176.42 o 
  -7   8   5      132.57      101.79     17.92 o 
  -6   8   5     1757.04     1771.04     36.14 o 
  -5   8   5      362.54      367.86     14.78 o 
  -4   8   5     1263.95     1283.22     24.47 o 
  -3   8   5     6801.01     7064.40     80.89 o 
  -2   8   5      182.89      143.49      9.01 o 
  -1   8   5       53.75       49.38      8.58 o 
   0   8   5       13.19       19.87      8.06 o 
   1   8   5     6542.15     6610.74     75.48 o 
   2   8   5      976.50      955.38     36.45 o 
   3   8   5    26223.00    26659.40    274.87 o 
   4   8   5    12305.40    12434.06    136.49 o 
   5   8   5     2440.86     2444.37     53.68 o 
   6   8   5      940.43     1001.34     33.84 o 
   7   8   5     2712.39     2627.43     56.98 o 
   8   8   5     5028.18     5108.10     78.69 o 
   9   8   5      273.52      223.60     21.95 o 
  10   8   5     2296.45     2519.89    132.23 o 
 -10   9   5      831.09      876.33     53.58 o 
  -9   9   5     1644.48     1707.49     48.21 o 
  -8   9   5     2333.22     2409.78     54.80 o 
  -7   9   5     7324.69     7636.65    116.37 o 
  -6   9   5    14118.77    14752.85    177.36 o 
  -5   9   5     1005.57      938.55     27.13 o 
  -4   9   5      153.59      148.77     11.10 o 
  -3   9   5      164.07      136.85     12.24 o 
  -2   9   5       52.47       65.44      8.00 o 
  -1   9   5     2329.67     2271.16     56.96 o 
   0   9   5       21.60        5.71      7.95 o 
   1   9   5     6841.60     6522.67     75.15 o 
   2   9   5    12908.09    12965.44    139.27 o 
   3   9   5     1577.22     1449.27     27.41 o 
   4   9   5     8323.60     8470.38     97.71 o 
   5   9   5     4838.71     4593.59     97.06 o 
   6   9   5     1374.77     1334.49     39.29 o 
   7   9   5      887.24      899.16     27.21 o 
   8   9   5       43.78       31.92     16.70 o 
   9   9   5     3697.53     3938.83     68.69 o 
 -10  10   5       24.82       11.30     24.83 o 
  -9  10   5       22.54       13.59     20.25 o 
  -8  10   5      254.59      233.79     23.37 o 
  -7  10   5     3217.59     3154.45     84.11 o 
  -6  10   5      180.47      182.82     15.76 o 
  -5  10   5       64.67       59.39     10.77 o 
  -4  10   5      929.96      870.69     22.70 o 
  -3  10   5      389.30      341.16     20.68 o 
  -2  10   5       77.56       82.62     14.91 o 
  -1  10   5      114.67      112.68     10.17 o 
   0  10   5     1159.57     1079.91     20.44 o 
   1  10   5     2364.22     2340.91     33.86 o 
   2  10   5     2661.37     2673.88     81.69 o 
   3  10   5      264.08      258.27     14.18 o 
   4  10   5      200.01      151.15     12.76 o 
   5  10   5       91.55       59.20     15.82 o 
   6  10   5       16.47        4.00     15.70 o 
   7  10   5      441.27      392.55     21.59 o 
   8  10   5      365.95      353.90     23.09 o 
   9  10   5       19.39       36.61     18.05 o 
 -10  11   5     1014.36     1054.45     47.19 o 
  -9  11   5     1269.36     1366.84     44.09 o 
  -8  11   5     1676.50     1651.77     45.86 o 
  -7  11   5     6430.01     6525.06    103.69 o 
  -6  11   5     1243.94     1188.53     34.58 o 
  -5  11   5     1156.69     1192.35     28.31 o 
  -4  11   5      490.94      455.00     15.49 o 
  -3  11   5       42.74       45.48      9.13 o 
  -2  11   5     2159.81     1991.20     33.08 o 
  -1  11   5     1376.81     1378.81     27.17 o 
   0  11   5       93.43       92.35     11.24 o 
   1  11   5      459.14      403.33     13.70 o 
   2  11   5    20949.46    21316.05    222.05 o 
   3  11   5     2783.31     2695.21     59.87 o 
   4  11   5     8200.55     8148.13    145.85 o 
   5  11   5     6311.90     6255.54     98.13 o 
   6  11   5      801.25      767.24     30.36 o 
   7  11   5     1639.49     1738.07     39.88 o 
   8  11   5      992.86     1000.35     32.72 o 
   9  11   5     2406.03     2540.92     73.34 o 
 -10  12   5        8.10       -1.15     24.24 o 
  -9  12   5     4607.70     4934.63     90.30 o 
  -8  12   5     8644.60     8962.90    136.86 o 
  -7  12   5      624.06      587.34     27.38 o 
  -6  12   5     5665.37     5564.90     90.07 o 
  -5  12   5     3163.31     3127.50     50.30 o 
  -4  12   5     1449.64     1415.76     27.17 o 
  -3  12   5      241.89      224.78     12.05 o 
  -2  12   5      149.51      123.34      9.98 o 
  -1  12   5       91.16       68.93     10.32 o 
   0  12   5     4838.68     4888.61     59.47 o 
   1  12   5     2820.39     2520.47     36.47 o 
   2  12   5     2840.46     2740.04     39.61 o 
   3  12   5    36257.69    37481.18    382.22 o 
   4  12   5    13617.14    14020.54    169.42 o 
   5  12   5     1634.02     1453.39     55.93 o 
   6  12   5     2240.24     2271.63     51.91 o 
   7  12   5      910.96      895.56     30.19 o 
   8  12   5     1173.64     1171.24     35.95 o 
   9  12   5       18.24       28.47     20.76 o 
 -10  13   5        0.57       -2.10     24.23 o 
  -9  13   5      417.92      407.06     32.38 o 
  -8  13   5      302.72      293.20     25.15 o 
  -7  13   5     3635.25     3614.39     68.71 o 
  -6  13   5     4469.41     4646.77     79.47 o 
  -5  13   5      204.29      161.10     14.53 o 
  -4  13   5     2150.52     2138.55     34.80 o 
  -3  13   5     1855.01     1812.72     30.41 o 
  -2  13   5     1950.00     1895.38     30.71 o 
  -1  13   5     4973.57     5037.43     67.76 o 
   0  13   5     7595.17     7520.07     85.87 o 
   1  13   5     8688.18     8779.83     98.78 o 
   2  13   5     7241.36     7308.17     85.00 o 
   3  13   5      191.75      168.37     12.66 o 
   4  13   5      489.67      378.72     18.80 o 
   5  13   5      157.49      174.40     18.89 o 
   6  13   5      858.20      806.07     34.82 o 
   7  13   5      240.03      218.03     19.87 o 
   8  13   5      262.84      247.44     21.71 o 
   9  13   5      218.80      230.78     26.10 o 
 -10  14   5       44.78       53.52     26.07 o 
  -9  14   5     1357.95     1434.06     53.13 o 
  -8  14   5     1326.24     1294.03     42.21 o 
  -7  14   5      328.25      347.04     41.65 o 
  -6  14   5      463.74      434.50     24.06 o 
  -5  14   5      629.55      665.17     32.12 o 
  -4  14   5       13.39       13.54     10.99 o 
  -3  14   5     1117.56     1079.74     23.44 o 
  -2  14   5      637.11      572.09     17.05 o 
  -1  14   5     1617.90     1662.55     28.21 o 
   0  14   5     1457.96     1348.29     25.04 o 
   1  14   5     2638.51     2418.75     60.03 o 
   2  14   5     1603.53     1526.69     66.65 o 
   3  14   5     4419.49     4312.93     93.44 o 
   4  14   5     2154.90     2087.76     46.19 o 
   5  14   5     2060.56     2024.25     47.56 o 
   6  14   5     1633.67     1643.48     44.42 o 
   7  14   5       15.04       28.71     15.83 o 
   8  14   5     1337.26     1411.28     47.56 o 
   9  14   5      212.92      197.50     25.68 o 
 -10  15   5      536.97      531.89     58.10 o 
  -9  15   5     3057.00     3070.85    102.61 o 
  -8  15   5     3379.27     3335.31     84.43 o 
  -7  15   5    16205.38    16681.82    229.85 o 
  -6  15   5     2380.34     2365.43     51.76 o 
  -5  15   5       66.61       54.31     15.94 o 
  -4  15   5     1267.74     1227.68     28.77 o 
  -3  15   5       12.85       13.24      9.50 o 
  -2  15   5       39.89       35.94      9.43 o 
  -1  15   5      220.33      215.22     12.00 o 
   0  15   5      106.82      102.05     10.16 o 
   1  15   5     2401.90     2177.18     33.98 o 
   2  15   5    23986.31    24547.91    255.48 o 
   3  15   5     5331.61     5287.03     74.52 o 
   4  15   5    11067.99    11625.59    163.96 o 
   5  15   5     9784.14     9875.76    144.97 o 
   6  15   5      237.69      249.52     19.63 o 
   7  15   5     2433.75     2329.17     49.00 o 
   8  15   5       64.53       63.40     20.44 o 
   9  15   5     3361.16     3936.06    113.44 o 
 -10  16   5       40.01       19.72     26.55 o 
  -9  16   5     2128.15     2153.03     65.33 o 
  -8  16   5     4740.03     4861.13    101.85 o 
  -7  16   5      523.05      574.12     29.16 o 
  -6  16   5      948.46     1005.20     34.87 o 
  -5  16   5     5940.83     6099.97     96.40 o 
  -4  16   5     1754.51     1701.07     34.60 o 
  -3  16   5       43.72       32.71     10.25 o 
  -2  16   5       65.17       63.29     10.37 o 
  -1  16   5     2628.57     2508.40     38.07 o 
   0  16   5     2021.38     1867.81     31.31 o 
   1  16   5     1376.27     1216.74     24.93 o 
   2  16   5     5901.62     5856.00     71.96 o 
   3  16   5    19376.68    19428.96    227.94 o 
   4  16   5     4847.17     4729.42     80.38 o 
   5  16   5       62.93       62.50     27.83 o 
   6  16   5     2079.11     1982.95     43.32 o 
   7  16   5      221.86      258.67     23.91 o 
   8  16   5     1051.74      974.25     48.19 o 
   9  16   5      227.54      250.94     27.58 o 
  -9  17   5      241.96      228.33     31.03 o 
  -8  17   5      343.77      366.01     41.86 o 
  -7  17   5        0.53       18.40     21.78 o 
  -6  17   5     1601.08     1647.94     43.60 o 
  -5  17   5     1888.46     1784.40     62.00 o 
  -4  17   5     3531.82     3604.96     64.48 o 
  -3  17   5      617.47      580.36     18.30 o 
  -2  17   5      259.52      217.26     12.85 o 
  -1  17   5     1758.28     1704.09     33.60 o 
   0  17   5     3599.16     3374.48     46.72 o 
   1  17   5      740.03      632.21     26.41 o 
   2  17   5     1029.39      911.74     22.84 o 
   3  17   5     2653.94     2446.96     65.05 o 
   4  17   5     1022.27     1002.51     52.16 o 
   5  17   5       32.10       29.51     17.31 o 
   6  17   5      362.67      364.72     22.26 o 
   7  17   5      378.17      406.63     27.89 o 
   8  17   5      261.66      226.98     25.51 o 
   9  17   5      382.25      400.04     36.92 o 
  -9  18   5     2218.58     2278.34     97.40 o 
  -8  18   5     5112.24     5411.72    111.61 o 
  -7  18   5      160.16      162.30     26.02 o 
  -6  18   5     2438.71     2404.30     62.52 o 
  -5  18   5     1838.51     1727.31     43.46 o 
  -4  18   5        7.75       10.15     14.90 o 
  -3  18   5     1290.45     1258.56     29.68 o 
  -2  18   5       96.95       94.01     12.48 o 
  -1  18   5      228.40      207.49     14.73 o 
   0  18   5     2832.86     2735.72     40.90 o 
   1  18   5     1411.99     1311.44     31.68 o 
   2  18   5      199.13      186.62     23.63 o 
   3  18   5    15936.13    16593.04    224.21 o 
   4  18   5    10945.48    10989.81    157.96 o 
   5  18   5     1246.17     1176.90     43.90 o 
   6  18   5     2407.44     2549.69     57.19 o 
   7  18   5      493.10      448.94     28.44 o 
   8  18   5      869.46      993.54     39.55 o 
  -9  19   5      237.48      263.37     32.61 o 
  -8  19   5      516.25      590.35     37.65 o 
  -7  19   5    11250.32    11750.54    198.89 o 
  -6  19   5     5776.91     5968.81    114.11 o 
  -5  19   5      207.88      229.75     25.92 o 
  -4  19   5     5385.63     5300.33    100.29 o 
  -3  19   5      449.78      401.68     31.13 o 
  -2  19   5       39.48       56.37     12.15 o 
  -1  19   5      198.35      187.55     14.65 o 
   0  19   5      387.73      356.38     16.62 o 
   1  19   5    10338.54    10404.28    117.46 o 
   2  19   5    16919.03    16971.55    201.71 o 
   3  19   5      375.81      369.27     22.26 o 
   4  19   5     6245.22     6306.26    101.80 o 
   5  19   5     4257.59     4116.22     89.48 o 
   6  19   5       34.11       55.78     19.83 o 
   7  19   5      166.16      150.91     23.47 o 
   8  19   5       15.94        2.91     21.03 o 
  -9  20   5      106.98      145.53     30.35 o 
  -8  20   5     1772.42     1719.69     87.24 o 
  -7  20   5     2174.50     2164.14     63.63 o 
  -6  20   5        0.50       39.15     21.86 o 
  -5  20   5     5001.61     4759.95     95.82 o 
  -4  20   5     1952.35     1875.98     67.49 o 
  -3  20   5     1946.17     1898.28     50.69 o 
  -2  20   5      667.16      656.29     22.16 o 
  -1  20   5     2517.89     2510.48     43.77 o 
   0  20   5     4557.19     4496.15     59.37 o 
   1  20   5      619.04      568.02     18.78 o 
   2  20   5     2982.69     2870.84     94.68 o 
   3  20   5     1314.88     1276.73     54.98 o 
   4  20   5      534.28      445.41     30.23 o 
   5  20   5      235.51      269.65     20.80 o 
   6  20   5      108.73      114.29     21.91 o 
   7  20   5      802.00      828.70     36.14 o 
   8  20   5       12.08       24.37     21.92 o 
  -9  21   5      257.20      273.74     33.98 o 
  -8  21   5      525.52      479.25     36.59 o 
  -7  21   5     1225.03     1248.97     49.28 o 
  -6  21   5        4.85       16.17     22.06 o 
  -5  21   5      975.23      900.93     38.98 o 
  -4  21   5      398.61      391.23     34.04 o 
  -3  21   5      362.31      332.51     24.95 o 
  -2  21   5      592.85      559.59     20.96 o 
  -1  21   5     2847.56     2791.11     47.46 o 
   0  21   5     1726.90     1592.93     41.97 o 
   1  21   5      211.11      213.10     23.23 o 
   2  21   5     4682.38     4625.70     91.90 o 
   3  21   5     2600.14     2622.35     65.32 o 
   4  21   5     4249.40     3893.30     84.99 o 
   5  21   5      784.70      864.76     34.06 o 
   6  21   5      334.23      398.74     38.30 o 
   7  21   5     1296.57     1300.75     43.94 o 
   8  21   5      672.03      712.72     36.36 o 
  -8  22   5     5898.29     6326.72    127.59 o 
  -7  22   5      895.64     1027.28     46.25 o 
  -6  22   5      386.22      393.25     51.92 o 
  -5  22   5     2309.02     2294.75     64.70 o 
  -4  22   5     1367.20     1402.82     57.82 o 
  -3  22   5       43.34       38.33     19.08 o 
  -2  22   5       54.98       54.99     15.22 o 
  -1  22   5     4430.64     4456.10    114.74 o 
   0  22   5      756.64      678.57     22.94 o 
   1  22   5     1342.48     1332.81     36.12 o 
   2  22   5     2978.33     2996.81     69.14 o 
   3  22   5    13530.94    14020.25    226.51 o 
   4  22   5     4877.67     4670.81     97.32 o 
   5  22   5      422.29      434.41     27.00 o 
   6  22   5      344.85      336.67     27.36 o 
   7  22   5      531.46      459.83     30.97 o 
   8  22   5     1081.72      955.64     41.34 o 
  -8  23   5       11.07       29.00     27.44 o 
  -7  23   5     3911.59     3933.21     94.36 o 
  -6  23   5     8119.50     8573.50    184.70 o 
  -5  23   5     1474.17     1559.05     51.19 o 
  -4  23   5     1526.20     1542.04     48.99 o 
  -3  23   5      508.11      579.43     30.80 o 
  -2  23   5      255.65      249.24     22.97 o 
  -1  23   5     2728.17     2733.31     47.59 o 
   0  23   5     3713.79     3532.98     55.87 o 
   1  23   5     8848.05     9058.54    131.26 o 
   2  23   5     2249.39     2085.89     56.54 o 
   3  23   5      593.32      557.16     32.91 o 
   4  23   5      396.61      382.93     23.18 o 
   5  23   5        2.43       17.49     18.64 o 
   6  23   5       26.16       35.94     20.41 o 
   7  23   5      182.83      186.47     25.80 o 
  -8  24   5      157.33      127.79     29.76 o 
  -7  24   5      512.94      535.01     36.71 o 
  -6  24   5      116.90      141.60     27.17 o 
  -5  24   5     1273.59     1309.57     48.02 o 
  -4  24   5      575.95      587.99     48.32 o 
  -3  24   5     2301.38     2120.71     93.60 o 
  -2  24   5     1425.25     1322.10     43.15 o 
  -1  24   5      287.10      236.97     17.37 o 
   0  24   5     2889.93     2710.05     62.11 o 
   1  24   5     8459.13     8397.70    123.90 o 
   2  24   5      903.20      957.48     39.96 o 
   3  24   5      372.87      355.39     39.30 o 
   4  24   5      649.88      626.20     30.12 o 
   5  24   5     1285.85     1305.47     42.57 o 
   6  24   5      148.66      128.05     22.76 o 
   7  24   5       11.99      -17.69     21.12 o 
  -8  25   5      733.43      716.52     43.56 o 
  -7  25   5     5108.91     5307.71    211.96 o 
  -6  25   5     2494.19     2469.15     91.96 o 
  -5  25   5       13.55       31.20     21.93 o 
  -4  25   5      216.07      189.30     25.38 o 
  -3  25   5      624.08      541.43     31.34 o 
  -2  25   5       71.72       76.37     20.20 o 
  -1  25   5      196.10      201.50     19.19 o 
   0  25   5      227.19      213.85     17.39 o 
   1  25   5     1078.10     1018.85     40.16 o 
   2  25   5     2467.05     2560.43     65.33 o 
   3  25   5     1085.73      961.91     42.38 o 
   4  25   5     3541.44     3412.22     67.88 o 
   5  25   5     2129.83     2115.82     63.38 o 
   6  25   5      119.90      111.09     23.44 o 
   7  25   5      792.38      851.70     39.28 o 
  -7  26   5     1267.28     1344.17     65.74 o 
  -6  26   5      810.22      816.98     41.49 o 
  -5  26   5     3713.65     3812.31     86.43 o 
  -4  26   5     3235.94     3049.35     73.35 o 
  -3  26   5      108.47      117.53     29.78 o 
  -2  26   5      599.69      625.60     31.99 o 
  -1  26   5     2354.57     2333.83     58.24 o 
   0  26   5     2733.95     2850.58     69.00 o 
   1  26   5       26.53       23.56     19.72 o 
   2  26   5     2051.21     2017.35     57.99 o 
   3  26   5     6277.03     6616.79    126.67 o 
   4  26   5     1115.42     1095.91     41.78 o 
   5  26   5      105.41      108.64     22.21 o 
   6  26   5     1393.05     1310.34     44.87 o 
   7  26   5       12.63       37.30     32.42 o 
  -7  27   5        2.50       26.23     24.95 o 
  -6  27   5     2861.77     2921.33     76.59 o 
  -5  27   5      516.58      460.97     33.32 o 
  -4  27   5      966.81     1049.11     66.03 o 
  -3  27   5      991.51      991.08     41.82 o 
  -2  27   5     1261.49     1169.79     43.36 o 
  -1  27   5      627.25      621.09     61.61 o 
   0  27   5     1485.07     1526.59     45.30 o 
   1  27   5     3064.39     3084.79     72.78 o 
   2  27   5      525.50      493.20     33.09 o 
   3  27   5      908.16      879.62     34.53 o 
   4  27   5       61.95       79.73     20.48 o 
   5  27   5        5.18      -19.45     20.06 o 
   6  27   5     1266.90     1303.29     46.03 o 
  -7  28   5        0.69       17.15     26.50 o 
  -6  28   5      735.41      718.26     41.64 o 
  -5  28   5      173.37      156.31     27.74 o 
  -4  28   5       85.07       48.89     23.61 o 
  -3  28   5      446.12      476.62     33.28 o 
  -2  28   5      123.36      108.26     22.60 o 
  -1  28   5      331.99      351.21     34.27 o 
   0  28   5      925.88      865.67     29.49 o 
   1  28   5        9.55       56.16     22.61 o 
   2  28   5       61.57       71.00     27.35 o 
   3  28   5     6030.76     6083.42    100.91 o 
   4  28   5     1745.92     1720.70     56.52 o 
   5  28   5      837.30      782.66     58.10 o 
   6  28   5      347.50      386.30     31.30 o 
  -6  29   5     4628.89     4944.39    108.53 o 
  -5  29   5      353.33      310.42     31.45 o 
  -4  29   5     1590.70     1593.06     54.21 o 
  -3  29   5     1535.54     1581.35     55.07 o 
  -2  29   5     2073.35     1988.40     56.88 o 
  -1  29   5      289.13      280.33     32.35 o 
   0  29   5     2112.65     2221.35    107.82 o 
   1  29   5     8467.87     8660.66    115.28 o 
   2  29   5     4892.63     5193.12     89.22 o 
   3  29   5      107.16      129.36     23.33 o 
   4  29   5     2700.12     2737.71     62.50 o 
   5  29   5      824.25      821.72     37.64 o 
  -6  30   5       98.55      132.37     29.93 o 
  -5  30   5     5841.28     6141.18    123.82 o 
  -4  30   5      912.96      978.47     73.08 o 
  -3  30   5     1332.13     1322.99     49.48 o 
  -2  30   5      454.32      453.74     39.03 o 
  -1  30   5      922.34      956.70     67.76 o 
   0  30   5     4228.75     4441.83    165.97 o 
   1  30   5      916.19      885.81     33.88 o 
   2  30   5     4251.54     4483.78     81.51 o 
   3  30   5     2658.67     2639.61     75.01 o 
   4  30   5      433.74      396.42     29.63 o 
   5  30   5       59.96       63.87     23.96 o 
  -5  31   5      479.43      528.80     37.25 o 
  -4  31   5      211.29      250.45     30.46 o 
  -3  31   5       21.99       29.60     23.39 o 
  -2  31   5      103.69      136.37     30.53 o 
  -1  31   5      157.55      209.11     37.82 o 
   0  31   5      444.83      474.38     59.54 o 
   1  31   5      537.23      584.50     34.06 o 
   2  31   5     1126.23     1178.45     40.11 o 
   3  31   5     1500.61     1469.40     45.52 o 
   4  31   5      337.60      335.82     28.77 o 
   5  31   5      262.48      258.14     28.85 o 
  -5  32   5     2442.72     2524.08    117.86 o 
  -4  32   5      740.37      791.67     42.32 o 
  -3  32   5      754.58      627.55     45.82 o 
  -2  32   5       26.89       36.77     37.12 o 
  -1  32   5      986.10      891.83     69.92 o 
   0  32   5     1851.95     2049.66    109.38 o 
   1  32   5     1985.02     2061.26    111.63 o 
   2  32   5     1055.90      984.25     37.23 o 
   3  32   5     4381.80     4540.10     85.18 o 
   4  32   5     1126.70     1199.40     44.17 o 
  -4  33   5     3240.03     3498.73     85.92 o 
  -3  33   5     1140.49     1242.51     62.87 o 
  -2  33   5     1367.18     1340.27     61.91 o 
  -1  33   5     2768.06     2825.71    128.42 o 
   0  33   5     1417.12     1489.61     96.23 o 
   1  33   5     9205.75     9446.49    301.31 o 
   2  33   5      944.26      964.53     37.68 o 
   3  33   5       34.70       79.69     22.28 o 
  -4  34   5      516.94      546.73     68.02 o 
  -3  34   5      510.24      536.23     45.77 o 
  -2  34   5     1128.17     1187.83     59.77 o 
  -1  34   5      575.63      671.86     66.11 o 
   0  34   5      684.21      771.89     73.90 o 
   1  34   5      178.66      253.20     57.29 o 
   2  34   5      773.44      778.91     53.16 o 
   3  34   5        2.72       -1.06     20.47 o 
  -3  35   5       20.80       42.23     42.23 o 
  -2  35   5      340.97      411.91     60.92 o 
  -1  35   5       79.23       57.11     43.09 o 
   0  35   5       48.37        2.60     46.04 o 
   1  35   5      387.63      440.81     66.11 o 
   2  35   5     3027.64     3206.81    146.42 o 
   0  36   5     2265.14     2680.85    133.78 o 
  -9   0   6       42.77       31.50     36.00 o 
  -8   0   6     2180.84     2383.34    106.96 o 
  -7   0   6      196.84      193.15     26.88 o 
  -6   0   6    16386.12    16739.68    310.53 o 
  -5   0   6    22557.98    23466.45    421.72 o 
  -4   0   6      162.31      139.98     21.59 o 
  -3   0   6    18073.59    18553.79    336.42 o 
  -2   0   6     8059.11     8059.01    159.70 o 
  -1   0   6      633.80      726.09     32.55 o 
   0   0   6      538.42      455.82     27.53 o 
   1   0   6     2113.94     1965.52     56.84 o 
   2   0   6      812.86      791.08     39.81 o 
   3   0   6     1946.82     1891.38     58.85 o 
   4   0   6      320.26      269.80     29.42 o 
   5   0   6     1769.10     1714.91     60.08 o 
   6   0   6    19769.23    20667.69    381.25 o 
   7   0   6     7098.75     7362.46    161.01 o 
  -9   1   6      225.30      209.07     47.25 o 
  -8   1   6      184.13      168.40     52.27 o 
  -7   1   6     3198.76     3203.33     59.55 o 
  -6   1   6     4242.53     4286.36     71.37 o 
  -5   1   6     2875.86     2897.54     78.01 o 
  -4   1   6    11825.41    11919.62    160.02 o 
  -3   1   6     1529.09     1393.04     63.73 o 
  -2   1   6      273.30      221.43     15.78 o 
  -1   1   6      383.11      362.59     17.68 o 
   0   1   6     1513.08     1459.14     33.08 o 
   1   1   6     1578.49     1582.33     35.76 o 
   2   1   6      306.23      301.18     19.48 o 
   3   1   6        8.79        8.19     13.90 o 
   4   1   6     3644.86     3625.37     66.42 o 
   5   1   6     1846.05     1767.12     42.73 o 
   6   1   6      857.67      865.09     35.40 o 
   7   1   6     5278.29     5307.69    103.53 o 
  -9   2   6       23.03       19.21     36.52 o 
  -8   2   6      157.21      138.76     22.24 o 
  -7   2   6      267.02      249.00     21.27 o 
  -6   2   6      453.83      421.02     35.35 o 
  -5   2   6     2883.11     2832.21     52.76 o 
  -4   2   6      710.65      778.45     47.69 o 
  -3   2   6     4248.46     4317.37     71.64 o 
  -2   2   6        3.25        1.80     11.31 o 
  -1   2   6      263.88      327.98     17.35 o 
   0   2   6      605.43      505.89     23.56 o 
   1   2   6       88.19      102.33     14.27 o 
   2   2   6        1.30       21.62     13.11 o 
   3   2   6      505.87      507.03     22.71 o 
   4   2   6      219.90      189.86     18.48 o 
   5   2   6     1900.97     1816.17     56.81 o 
   6   2   6     2160.16     2130.28     82.96 o 
   7   2   6     1190.25     1186.31     45.32 o 
   8   2   6      301.62      303.91     50.54 o 
 -10   3   6      477.98      536.86     63.00 o 
  -9   3   6      823.54      809.45     67.84 o 
  -8   3   6       11.59       20.55     19.35 o 
  -7   3   6    11126.25    11793.89    191.67 o 
  -6   3   6     2310.37     2266.33     46.59 o 
  -5   3   6     5431.84     5275.51     82.27 o 
  -4   3   6    20145.72    20878.84    266.43 o 
  -3   3   6     4513.92     4309.67     70.52 o 
  -2   3   6     1596.31     1564.97     40.02 o 
  -1   3   6      421.08      360.19     17.85 o 
   0   3   6     1486.53     1329.09     31.91 o 
   1   3   6       57.88       69.42     13.34 o 
   2   3   6      207.21      179.76     16.19 o 
   3   3   6      272.77      272.27     18.97 o 
   4   3   6     9038.25     9251.83    130.96 o 
   5   3   6    12905.20    13256.13    180.07 o 
   6   3   6     6465.40     6480.57    104.19 o 
   7   3   6     7683.40     8157.38    175.49 o 
   8   3   6     3463.87     3627.69    101.94 o 
 -10   4   6      709.07      946.52     78.57 o 
  -9   4   6      144.12      155.42     48.11 o 
  -8   4   6     1007.62     1014.46     41.17 o 
  -7   4   6      133.32      110.61     21.12 o 
  -6   4   6     8743.62     8901.91    138.49 o 
  -5   4   6    15789.48    16244.32    212.50 o 
  -4   4   6      905.11      877.50     47.41 o 
  -3   4   6    10938.81    11071.91    149.59 o 
  -2   4   6     4788.02     4788.34    110.17 o 
  -1   4   6       16.33       12.95     11.18 o 
   0   4   6     2556.69     2482.71     64.30 o 
   1   4   6     3248.59     3026.83     68.33 o 
   2   4   6     1244.75     1232.16     35.77 o 
   3   4   6     6421.25     6661.11     98.65 o 
   4   4   6     6983.26     7062.73    105.05 o 
   5   4   6      898.66      954.87     43.52 o 
   6   4   6     5222.50     5267.83    124.76 o 
   7   4   6     3627.01     3614.11     98.94 o 
   8   4   6      226.92      265.72     36.59 o 
 -10   5   6       19.60       -1.90     41.36 o 
  -9   5   6        9.36       25.27     39.98 o 
  -8   5   6       13.22       25.68     26.51 o 
  -7   5   6       83.24       54.20     20.29 o 
  -6   5   6       35.11       32.59     15.14 o 
  -5   5   6       13.58       24.07     16.14 o 
  -4   5   6     1097.08     1059.72     38.15 o 
  -3   5   6      525.66      491.59     37.12 o 
  -2   5   6     1037.56     1060.74     29.42 o 
  -1   5   6     1977.79     1994.60     40.65 o 
   0   5   6       86.23       81.71     13.32 o 
   1   5   6      122.16      140.46     24.78 o 
   2   5   6       98.21       72.37     14.35 o 
   3   5   6      317.62      294.24     19.27 o 
   4   5   6       22.32       26.03     15.52 o 
   5   5   6      108.91      102.65     18.07 o 
   6   5   6       91.50       81.20     21.74 o 
   7   5   6      592.14      622.72     43.75 o 
   8   5   6       24.47       45.42     29.89 o 
 -10   6   6     1115.80     1265.14     89.82 o 
  -9   6   6      105.47      133.29     32.67 o 
  -8   6   6      453.11      460.84     39.28 o 
  -7   6   6      684.82      666.31     32.78 o 
  -6   6   6     9124.82     9437.01    133.33 o 
  -5   6   6     7971.92     8011.86    114.76 o 
  -4   6   6        2.43        7.32     12.97 o 
  -3   6   6     9983.53    10184.95    139.12 o 
  -2   6   6      227.35      190.53     15.75 o 
  -1   6   6     1265.98     1158.11     34.50 o 
   0   6   6     4673.47     4557.86     85.03 o 
   1   6   6     5367.95     5213.60     79.96 o 
   2   6   6      422.82      431.77     20.78 o 
   3   6   6       38.32       40.07     14.25 o 
   4   6   6     3253.96     3425.32     62.73 o 
   5   6   6      239.66      212.52     19.56 o 
   6   6   6     4537.09     4520.23     91.10 o 
   7   6   6     4039.85     4120.87    157.84 o 
   8   6   6     2336.68     2449.54     64.30 o 
 -10   7   6      933.06     1016.44     81.69 o 
  -9   7   6      429.42      467.54     50.10 o 
  -8   7   6       94.56       70.87     29.06 o 
  -7   7   6     9914.21    10349.46    170.32 o 
  -6   7   6     1505.57     1507.11     45.36 o 
  -5   7   6     1477.18     1443.09     48.64 o 
  -4   7   6    19181.56    19639.34    252.36 o 
  -3   7   6     6104.55     5969.68     89.30 o 
  -2   7   6        1.72        1.10     11.19 o 
  -1   7   6     1095.51     1076.50     36.37 o 
   0   7   6     2407.30     2405.01     46.06 o 
   1   7   6      148.62      149.67     15.57 o 
   2   7   6      330.37      275.26     18.36 o 
   3   7   6       26.60       31.91     14.57 o 
   4   7   6     3776.94     3889.65     67.60 o 
   5   7   6     7398.98     7489.66    111.68 o 
   6   7   6      166.41      149.74     55.56 o 
   7   7   6     6298.71     6428.58    150.07 o 
   8   7   6     3471.44     3804.35    114.04 o 
   9   7   6      765.27      769.99     39.37 o 
 -10   8   6       60.47      112.15     48.63 o 
  -9   8   6       52.64       68.96     30.71 o 
  -8   8   6      155.37      113.30     30.10 o 
  -7   8   6       69.37       38.87     26.68 o 
  -6   8   6      316.23      301.15     25.13 o 
  -5   8   6     1313.17     1254.59     41.07 o 
  -4   8   6      342.50      313.62     26.83 o 
  -3   8   6      832.72      826.21     47.86 o 
  -2   8   6      874.32      761.18     28.95 o 
  -1   8   6     1387.28     1369.37     32.75 o 
   0   8   6      278.76      278.96     17.16 o 
   1   8   6       30.09       35.02     12.63 o 
   2   8   6     1949.46     1828.39     39.94 o 
   3   8   6     3444.05     3502.63     61.58 o 
   4   8   6      112.63      106.09     17.21 o 
   5   8   6     1259.79     1226.27     45.95 o 
   6   8   6     1610.36     1563.70     62.59 o 
   7   8   6      757.41      682.40     46.44 o 
   8   8   6      482.78      445.98     32.08 o 
   9   8   6       14.97       26.60     23.35 o 
 -10   9   6       14.63       44.83     44.65 o 
  -9   9   6      367.52      342.69     39.74 o 
  -8   9   6        4.36      -25.59     25.59 o 
  -7   9   6      929.17      907.98     49.44 o 
  -6   9   6     3991.56     3923.32    101.78 o 
  -5   9   6     2626.20     2621.36     51.25 o 
  -4   9   6     4764.93     4746.56     75.53 o 
  -3   9   6      324.53      323.05     34.12 o 
  -2   9   6      500.50      454.81     20.77 o 
  -1   9   6     1225.61     1209.71     31.84 o 
   0   9   6     2152.88     2101.75     42.71 o 
   1   9   6      734.11      704.10     24.84 o 
   2   9   6      513.75      476.01     28.83 o 
   3   9   6       36.44       62.43     15.27 o 
   4   9   6      173.10      148.89     17.77 o 
   5   9   6     2460.71     2438.88     82.65 o 
   6   9   6      190.07      193.19     55.64 o 
   7   9   6     1102.29     1098.43     56.30 o 
   8   9   6     1710.75     1630.54     88.66 o 
   9   9   6       20.68       16.13     26.10 o 
 -10  10   6     1627.04     1569.92    102.98 o 
  -9  10   6      370.87      356.21     39.35 o 
  -8  10   6     1631.11     1708.89     89.56 o 
  -7  10   6      954.69      980.18     51.09 o 
  -6  10   6    14875.75    15534.45    240.58 o 
  -5  10   6    16079.64    16022.11    242.71 o 
  -4  10   6      318.09      313.17     17.46 o 
  -3  10   6     7914.15     7941.05    113.20 o 
  -2  10   6     2544.78     2451.57     47.52 o 
  -1  10   6      410.02      347.46     18.98 o 
   0  10   6      984.87      929.85     28.34 o 
   1  10   6     6476.32     6430.82    138.07 o 
   2  10   6     1842.13     1767.39     39.89 o 
   3  10   6      538.94      498.76     23.23 o 
   4  10   6     2417.32     2252.06     47.36 o 
   5  10   6     1108.34     1049.49     62.48 o 
   6  10   6     9193.54    10013.22    209.86 o 
   7  10   6     6266.82     6536.67    153.86 o 
   8  10   6     1043.58     1001.53     43.34 o 
   9  10   6     1353.96     1342.38     51.36 o 
 -10  11   6      245.39      218.49     52.87 o 
  -9  11   6       88.63      100.35     43.70 o 
  -8  11   6      507.21      463.17     41.01 o 
  -7  11   6     1897.73     1919.39     68.41 o 
  -6  11   6     1452.87     1426.68     63.69 o 
  -5  11   6     1480.30     1510.80     45.28 o 
  -4  11   6    10385.97    10526.41    145.56 o 
  -3  11   6     5912.71     5912.78     89.58 o 
  -2  11   6       99.29      103.65     17.31 o 
  -1  11   6     1661.47     1642.76     37.51 o 
   0  11   6      397.00      388.31     23.53 o 
   1  11   6      364.96      331.31     19.03 o 
   2  11   6      339.00      328.19     21.49 o 
   3  11   6     2002.55     1981.00     68.47 o 
   4  11   6     8190.43     8304.24    141.23 o 
   5  11   6     2960.64     2963.78    171.51 o 
   6  11   6       60.20       59.22     29.61 o 
   7  11   6     1689.37     1674.53    138.20 o 
   8  11   6      841.01      855.25     41.26 o 
   9  11   6        9.32       20.14     24.10 o 
  -9  12   6      189.05      200.34     39.20 o 
  -8  12   6     1361.76     1229.23     60.13 o 
  -7  12   6       41.56       52.55     28.21 o 
  -6  12   6      331.22      389.22     60.57 o 
  -5  12   6       64.67       74.77     19.42 o 
  -4  12   6      768.16      790.21     28.45 o 
  -3  12   6      273.58      265.09     19.81 o 
  -2  12   6      393.13      358.35     19.83 o 
  -1  12   6      726.44      669.11     29.68 o 
   0  12   6     1198.15     1009.33     29.86 o 
   1  12   6     1577.00     1481.40     35.61 o 
   2  12   6     1818.26     1796.72     40.54 o 
   3  12   6      633.83      585.29     24.58 o 
   4  12   6      724.18      731.40     33.73 o 
   5  12   6     2222.83     2238.48    254.93 o 
   6  12   6       22.68       40.19     29.55 o 
   7  12   6      748.32      682.24     60.23 o 
   8  12   6      322.71      307.93     30.74 o 
  -9  13   6     1121.25     1133.53     60.76 o 
  -8  13   6      389.01      319.08     68.02 o 
  -7  13   6     3370.50     3506.50    126.51 o 
  -6  13   6     5049.53     5039.14    122.73 o 
  -5  13   6     5095.37     5169.38     97.09 o 
  -4  13   6    11139.60    11638.25    159.46 o 
  -3  13   6     2723.62     2644.87     50.90 o 
  -2  13   6     1599.36     1481.51     36.07 o 
  -1  13   6     1305.32     1281.62     33.27 o 
   0  13   6      930.03      826.44     38.40 o 
   1  13   6      459.25      389.43     20.46 o 
   2  13   6       51.37       41.13     14.26 o 
   3  13   6       28.61       32.51     14.97 o 
   4  13   6     2629.69     2625.96     62.76 o 
   5  13   6     7203.15     7272.72    194.44 o 
   6  13   6     2475.70     2451.81     82.97 o 
   7  13   6     4433.29     4524.65    121.46 o 
   8  13   6     2362.31     2735.21    105.00 o 
  -9  14   6      165.27      127.47     37.02 o 
  -8  14   6      683.62      708.56     48.94 o 
  -7  14   6       86.75       74.40     30.76 o 
  -6  14   6     4240.62     4233.82    121.24 o 
  -5  14   6    10947.61    11439.47    229.52 o 
  -4  14   6      929.06      910.92     39.64 o 
  -3  14   6    10288.75    10557.98    146.10 o 
  -2  14   6     5950.33     5912.47     89.85 o 
  -1  14   6      312.33      310.03     19.27 o 
   0  14   6     1125.37     1009.28     30.36 o 
   1  14   6      398.64      321.05     19.73 o 
   2  14   6     3658.26     3559.24     70.94 o 
   3  14   6     6055.59     6150.38    111.11 o 
   4  14   6     1228.87     1183.49     55.11 o 
   5  14   6     2072.03     2106.14     74.93 o 
   6  14   6    11207.77    11524.25    239.41 o 
   7  14   6     3465.14     3614.05     72.34 o 
   8  14   6      289.91      289.87     31.67 o 
  -9  15   6      552.60      482.18     46.78 o 
  -8  15   6      202.73      219.93     38.21 o 
  -7  15   6      198.16      151.09     33.53 o 
  -6  15   6       32.89       38.26     27.41 o 
  -5  15   6        9.13       31.18     26.11 o 
  -4  15   6     1008.85     1024.41     71.06 o 
  -3  15   6     4045.47     3990.43     70.97 o 
  -2  15   6     2140.25     2155.52     45.02 o 
  -1  15   6     3383.00     3428.04     60.14 o 
   0  15   6       79.74       90.17     15.38 o 
   1  15   6     1220.99     1169.17     32.93 o 
   2  15   6     2986.98     2922.83     59.20 o 
   3  15   6      861.22      816.96     47.26 o 
   4  15   6     2548.40     2458.91    217.29 o 
   5  15   6       53.45       77.81     28.96 o 
   6  15   6      229.91      221.81     35.67 o 
   7  15   6      266.84      295.87     29.48 o 
   8  15   6       14.23       36.18     24.79 o 
  -9  16   6       32.85       34.88     32.77 o 
  -8  16   6      767.82      749.58     50.96 o 
  -7  16   6      146.57      162.81     33.41 o 
  -6  16   6     5173.82     5231.30    128.38 o 
  -5  16   6     3804.16     3738.66    134.99 o 
  -4  16   6        9.14       69.78     19.80 o 
  -3  16   6     7991.91     8006.97    116.34 o 
  -2  16   6       86.02       80.15     16.07 o 
  -1  16   6      869.46      831.07     28.59 o 
   0  16   6      117.62       80.25     15.47 o 
   1  16   6     1199.15     1150.46     34.60 o 
   2  16   6       81.36       54.65     15.54 o 
   3  16   6       12.36       12.85     18.46 o 
   4  16   6     1561.51     1420.08     60.09 o 
   5  16   6      106.21       81.86     31.27 o 
   6  16   6     3542.69     3620.60    105.91 o 
   7  16   6     2773.97     2945.65     74.40 o 
   8  16   6     1375.39     1447.67     54.65 o 
  -9  17   6       14.39      -14.06     38.42 o 
  -8  17   6      349.89      339.07     41.57 o 
  -7  17   6     5239.45     5583.84    138.26 o 
  -6  17   6     2080.73     2010.81     73.30 o 
  -5  17   6     2865.70     2900.80     85.23 o 
  -4  17   6    15282.25    15575.61    240.07 o 
  -3  17   6     7071.57     7187.56    131.94 o 
  -2  17   6     3389.53     3369.35     60.65 o 
  -1  17   6      399.60      353.46     20.79 o 
   0  17   6      124.81      127.44     17.08 o 
   1  17   6     2819.97     2809.32     53.66 o 
   2  17   6      469.83      485.55     28.03 o 
   3  17   6      457.91      372.58     29.08 o 
   4  17   6     6933.19     6787.47    155.05 o 
   5  17   6     6485.25     6622.91    155.03 o 
   6  17   6       96.12       84.79     33.23 o 
   7  17   6     2302.34     2346.95     65.54 o 
   8  17   6     3534.42     3449.94     89.86 o 
  -9  18   6       12.78       59.32     37.04 o 
  -8  18   6      347.26      263.11     39.39 o 
  -7  18   6      384.30      325.03     51.14 o 
  -6  18   6     1651.79     1779.38    181.72 o 
  -5  18   6     2176.02     2108.77     71.87 o 
  -4  18   6      867.38      818.93     48.89 o 
  -3  18   6       63.33       85.52     20.24 o 
  -2  18   6    11620.67    11650.58    143.20 o 
  -1  18   6      281.23      242.37     19.38 o 
   0  18   6      125.55      127.48     17.29 o 
   1  18   6      415.40      355.05     21.11 o 
   2  18   6     5640.38     5376.38    100.26 o 
   3  18   6     7227.61     7450.19    163.96 o 
   4  18   6      536.29      477.26     39.87 o 
   5  18   6     3263.35     3424.51    100.71 o 
   6  18   6     1727.95     1914.07    167.88 o 
   7  18   6      100.97      132.37     27.01 o 
   8  18   6       84.11       33.04     26.08 o 
  -8  19   6      148.61      175.08     43.44 o 
  -7  19   6      532.54      496.36     44.89 o 
  -6  19   6      951.72     1057.84     68.10 o 
  -5  19   6     1784.23     1654.28    133.96 o 
  -4  19   6     1101.82     1037.38    117.60 o 
  -3  19   6       32.85       39.80     18.28 o 
  -2  19   6     2064.71     2046.90     40.55 o 
  -1  19   6     1105.40     1047.95     32.78 o 
   0  19   6     3896.45     3886.89     67.18 o 
   1  19   6      840.23      778.55     28.15 o 
   2  19   6      647.17      641.39     31.73 o 
   3  19   6     1761.71     1701.31    124.52 o 
   4  19   6       45.40       88.00     49.41 o 
   5  19   6      952.35      856.87     51.70 o 
   6  19   6     1357.26     1320.41     43.95 o 
   7  19   6       67.36       82.54     25.94 o 
  -8  20   6     1292.10     1296.70     82.38 o 
  -7  20   6        1.55       -1.39     30.06 o 
  -6  20   6     5172.90     5360.68    134.49 o 
  -5  20   6    10112.60     9925.96    208.45 o 
  -4  20   6       37.44      123.01     29.12 o 
  -3  20   6     2405.74     2452.48     59.90 o 
  -2  20   6     3556.94     3422.14     68.17 o 
  -1  20   6       27.17       14.30     15.54 o 
   0  20   6       38.54       35.08     15.49 o 
   1  20   6     2749.32     2630.09     61.78 o 
   2  20   6     2530.37     2329.73     57.93 o 
   3  20   6     2349.32     2264.85     76.11 o 
   4  20   6     1401.81     1256.18     75.11 o 
   5  20   6      393.75      368.20     75.98 o 
   6  20   6     6043.85     6181.89    120.01 o 
   7  20   6     2730.59     2786.43     73.95 o 
  -8  21   6      148.10      111.61     36.98 o 
  -7  21   6     1388.24     1444.78     67.41 o 
  -6  21   6     1528.15     1521.94     66.93 o 
  -5  21   6      628.29      566.80     82.38 o 
  -4  21   6    10468.80    10261.78    211.47 o 
  -3  21   6     7967.91     8169.93    174.32 o 
  -2  21   6      330.28      311.23     21.57 o 
  -1  21   6     1799.71     1671.63     40.85 o 
   0  21   6       29.95       27.25     15.93 o 
   1  21   6      488.30      503.40     42.15 o 
   2  21   6     1140.79     1056.05     50.31 o 
   3  21   6     1800.45     1780.48     68.16 o 
   4  21   6     5917.52     5998.66    145.14 o 
   5  21   6     2315.25     2253.78     81.13 o 
   6  21   6      113.29      147.38     27.61 o 
   7  21   6     1344.65     1313.20     83.70 o 
  -8  22   6       67.05      129.37     36.74 o 
  -7  22   6      202.82      219.20     39.04 o 
  -6  22   6      295.22      239.52     36.65 o 
  -5  22   6        5.97       14.51     30.81 o 
  -4  22   6     1037.13     1042.90     54.43 o 
  -3  22   6      161.09      165.78     29.31 o 
  -2  22   6     4236.21     4342.14     86.34 o 
  -1  22   6     3319.35     3342.64     62.11 o 
   0  22   6     1727.18     1700.79     42.08 o 
   1  22   6     1616.69     1498.94     46.28 o 
   2  22   6     1999.08     1882.31     67.09 o 
   3  22   6     1432.88     1456.20    110.76 o 
   4  22   6      227.93      271.47     38.51 o 
   5  22   6     3039.77     2993.41    110.76 o 
   6  22   6       42.41      106.02     27.28 o 
   7  22   6      283.68      368.76     35.05 o 
  -7  23   6     1818.09     1849.68    123.66 o 
  -6  23   6      884.55      873.45     74.68 o 
  -5  23   6      844.65      919.59     52.13 o 
  -4  23   6     3693.98     3846.58    104.08 o 
  -3  23   6      160.30      165.12     47.94 o 
  -2  23   6      316.25      305.03     25.62 o 
  -1  23   6       53.69       78.92     17.67 o 
   0  23   6      705.00      658.22     32.68 o 
   1  23   6      302.32      280.24     25.47 o 
   2  23   6      236.88      240.32     33.22 o 
   3  23   6      107.68      169.18     32.70 o 
   4  23   6      358.37      376.94     40.26 o 
   5  23   6     1843.52     1828.97     49.70 o 
   6  23   6       57.21       91.87     26.90 o 
  -7  24   6       42.41       54.53     42.23 o 
  -6  24   6     1362.53     1349.77     64.49 o 
  -5  24   6     3472.47     3458.62    101.08 o 
  -4  24   6     2559.01     2604.71     82.90 o 
  -3  24   6     1593.62     1488.45     61.13 o 
  -2  24   6     2242.11     2331.53     73.67 o 
  -1  24   6      341.83      320.20     22.18 o 
   0  24   6       11.63        9.51     18.42 o 
   1  24   6       73.68       79.36     21.02 o 
   2  24   6     2852.40     2883.44     87.68 o 
   3  24   6     5187.28     5129.48    130.12 o 
   4  24   6      152.76      145.41     35.22 o 
   5  24   6     3096.71     3370.09     81.32 o 
   6  24   6     4012.75     4190.89     95.53 o 
  -7  25   6       15.31       34.58     34.55 o 
  -6  25   6      273.94      243.07     38.82 o 
  -5  25   6       97.07      138.56     34.14 o 
  -4  25   6      703.43      666.07     45.77 o 
  -3  25   6     5142.86     5302.73    128.43 o 
  -2  25   6      603.28      552.70     40.36 o 
  -1  25   6      894.75      881.26     37.19 o 
   0  25   6       46.55       56.39     21.11 o 
   1  25   6      661.87      646.90     60.40 o 
   2  25   6     1222.01     1130.09     56.11 o 
   3  25   6     2278.22     2355.65     81.31 o 
   4  25   6     5225.29     5622.27    254.67 o 
   5  25   6      390.16      362.86     32.41 o 
   6  25   6     1556.95     1609.78     90.75 o 
  -7  26   6      361.05      319.41     45.10 o 
  -6  26   6      294.87      257.73     39.70 o 
  -5  26   6     1417.12     1310.71     61.84 o 
  -4  26   6       98.99       87.54     31.08 o 
  -3  26   6     1419.58     1361.32     60.14 o 
  -2  26   6      199.04      185.29     31.56 o 
  -1  26   6     1305.58     1267.81     54.06 o 
   0  26   6      235.70      200.93     21.14 o 
   1  26   6     2092.54     1956.56     69.88 o 
   2  26   6     1011.61      932.44     52.36 o 
   3  26   6        9.49       18.28     32.62 o 
   4  26   6     1366.46     1308.39     67.44 o 
   5  26   6      199.86      235.92     30.99 o 
   6  26   6      720.53      791.53     50.16 o 
  -6  27   6      733.46      847.25     72.08 o 
  -5  27   6      263.08      315.82     39.77 o 
  -4  27   6     6163.46     6564.01    229.49 o 
  -3  27   6     4534.67     4567.95    117.29 o 
  -2  27   6       60.79       42.30     30.89 o 
  -1  27   6       49.53       58.32     36.52 o 
   0  27   6       42.87       43.30     18.38 o 
   1  27   6      475.32      475.67     32.11 o 
   2  27   6     1242.54     1209.06     59.14 o 
   3  27   6      406.44      394.98     40.99 o 
   4  27   6     3936.66     4214.02     93.07 o 
   5  27   6     2237.68     2179.17     66.30 o 
  -6  28   6      961.14      996.39     62.56 o 
  -5  28   6     1130.77     1089.35    105.49 o 
  -4  28   6     1395.50     1415.74     67.67 o 
  -3  28   6      780.32      817.07     49.74 o 
  -2  28   6     5352.69     5395.68    129.77 o 
  -1  28   6     3680.46     3637.06    137.07 o 
   0  28   6     1135.31     1064.36     59.97 o 
   1  28   6      184.30      214.15     26.91 o 
   2  28   6     3406.58     3568.59    103.21 o 
   3  28   6     7020.44     7335.46    132.42 o 
   4  28   6       36.15       12.90     24.65 o 
   5  28   6     1866.83     1949.35     63.33 o 
  -5  29   6      276.83      242.44     38.57 o 
  -4  29   6      139.83      136.80     34.51 o 
  -3  29   6      304.13      342.04     40.58 o 
  -2  29   6     1209.36     1315.16     88.44 o 
  -1  29   6     1299.98     1288.85     79.96 o 
   0  29   6      154.92      203.01     47.25 o 
   1  29   6      333.32      372.58     38.30 o 
   2  29   6     2784.36     2888.74     92.64 o 
   3  29   6      646.10      773.18     57.17 o 
   4  29   6      419.72      486.97     38.70 o 
  -5  30   6     3787.49     3723.06    112.01 o 
  -4  30   6      553.81      633.75     47.65 o 
  -3  30   6     2196.65     2142.91     77.09 o 
  -2  30   6      381.26      386.46     58.67 o 
  -1  30   6        2.65        4.33     38.77 o 
   0  30   6      202.97      196.26     48.63 o 
   1  30   6      316.06      330.62     78.57 o 
   2  30   6      305.28      364.05     30.58 o 
   3  30   6     1223.39     1205.44     56.62 o 
   4  30   6       34.91       62.82     26.44 o 
  -4  31   6     3583.27     3502.41    104.84 o 
  -3  31   6     4380.64     4756.30    179.13 o 
  -2  31   6      557.84      549.15     64.21 o 
   0  31   6       56.71       74.59     44.83 o 
   1  31   6     2856.42     2732.85     87.46 o 
   2  31   6     2374.96     2543.81     67.91 o 
   3  31   6     1429.11     1569.72     72.20 o 
  -4  32   6      289.07      262.27     66.03 o 
  -3  32   6      101.86       80.30     46.73 o 
  -2  32   6     4213.03     4909.12    181.55 o 
   2  32   6      573.39      695.31     38.57 o 
   3  32   6     1953.76     2153.06     89.04 o 
  -3  33   6      309.27      236.41     56.25 o 
  -2  33   6      486.12      651.26     67.84 o 
   2  33   6      197.43      221.08     29.44 o 
  -9   1   7      241.93      238.85     44.39 o 
  -8   1   7     1494.77     1514.86     61.35 o 
  -7   1   7      257.66      247.19     20.82 o 
  -6   1   7      726.76      639.60     26.63 o 
  -5   1   7      231.09      205.31     24.38 o 
  -4   1   7     6992.42     6823.20    102.30 o 
  -3   1   7     9244.35     9394.03    132.74 o 
  -2   1   7     7761.98     7764.96    160.52 o 
  -1   1   7    20244.46    20519.69    264.15 o 
   0   1   7     1862.25     1846.50     42.04 o 
   1   1   7     5787.71     5655.33     88.43 o 
   2   1   7      431.08      415.23     31.95 o 
   3   1   7     1361.67     1391.93     38.53 o 
   4   1   7     1375.97     1365.96     38.94 o 
   5   1   7      354.56      356.01     24.36 o 
   6   1   7      251.58      255.56     24.53 o 
   7   1   7     1249.62     1360.13     50.48 o 
  -9   2   7     1054.54      944.10     77.02 o 
  -8   2   7       37.60       32.60     20.55 o 
  -7   2   7      668.12      616.32     36.27 o 
  -6   2   7        9.89       22.64     15.55 o 
  -5   2   7     3194.90     3144.02     58.53 o 
  -4   2   7       19.44        0.51     14.34 o 
  -3   2   7    25901.99    26508.60    335.77 o 
  -2   2   7    28707.85    29412.21    369.72 o 
  -1   2   7        6.24       21.65     14.91 o 
   0   2   7    11714.18    11767.27    160.43 o 
   1   2   7      700.71      590.08     35.60 o 
   2   2   7      246.24      198.14     19.27 o 
   3   2   7      145.27      149.29     19.06 o 
   4   2   7     3138.17     3098.19     60.23 o 
   5   2   7     1005.14     1047.98     35.92 o 
   6   2   7     2568.32     2616.87     58.08 o 
   7   2   7      644.66      649.97     46.51 o 
  -9   3   7      387.77      377.29     57.29 o 
  -8   3   7      111.95       91.14     23.34 o 
  -7   3   7      238.07      198.67     35.77 o 
  -6   3   7      137.55      113.01     17.76 o 
  -5   3   7      129.88       93.68     17.03 o 
  -4   3   7     4198.20     4189.81     71.00 o 
  -3   3   7     1180.40     1089.13     45.24 o 
  -2   3   7      161.59      114.83     28.68 o 
  -1   3   7     3915.29     3583.67     79.46 o 
   0   3   7      120.96      103.23     16.53 o 
   1   3   7       60.62       40.25     15.02 o 
   2   3   7     1922.53     1907.08     43.72 o 
   3   3   7     1489.91     1534.36     46.41 o 
   4   3   7       12.66       20.14     16.99 o 
   5   3   7      260.79      249.05     27.15 o 
   6   3   7       71.10       83.38     21.29 o 
   7   3   7       19.94       10.19     28.93 o 
   8   3   7      789.34      891.83     78.05 o 
  -9   4   7      532.96      555.55     64.38 o 
  -8   4   7      115.23      104.00     22.62 o 
  -7   4   7        3.65        9.36     18.55 o 
  -6   4   7      248.20      254.86     20.56 o 
  -5   4   7      183.21      183.72     22.69 o 
  -4   4   7       34.16       29.68     16.26 o 
  -3   4   7    10539.06    10427.50    220.00 o 
  -2   4   7     9897.33     9940.19    139.12 o 
  -1   4   7      152.56      149.16     27.27 o 
   0   4   7     2085.34     1971.63     43.94 o 
   1   4   7      253.30      246.50     19.30 o 
   2   4   7      719.44      736.58     27.82 o 
   3   4   7       37.53       19.84     16.46 o 
   4   4   7     3535.19     3491.10     80.05 o 
   5   4   7      388.23      346.91     24.42 o 
   6   4   7      912.43      834.83     39.10 o 
   7   4   7      379.53      418.32     41.47 o 
   8   4   7       28.85       46.14     33.31 o 
  -9   5   7      669.57      690.72     67.84 o 
  -8   5   7     2391.21     2484.34    104.88 o 
  -7   5   7      634.58      669.42     33.86 o 
  -6   5   7        6.68       -1.96     15.02 o 
  -5   5   7      236.22      200.56     18.89 o 
  -4   5   7    16615.88    17070.14    224.75 o 
  -3   5   7    10391.61    10386.64    144.83 o 
  -2   5   7     5266.61     5056.98     81.01 o 
  -1   5   7    14385.23    14365.85    191.72 o 
   0   5   7     2205.47     2041.07     44.09 o 
   1   5   7     2765.36     2676.99     53.80 o 
   2   5   7      239.12      266.71     20.16 o 
   3   5   7     6753.67     6858.86    104.31 o 
   4   5   7     1034.05      983.53     34.66 o 
   5   5   7     1935.96     1931.99     47.66 o 
   6   5   7      774.92      733.32     68.09 o 
   7   5   7     4430.26     4525.01    119.43 o 
   8   5   7     5806.80     6353.03    154.72 o 
  -9   6   7       66.58       57.70     29.19 o 
  -8   6   7       63.50       65.58     27.64 o 
  -7   6   7       14.40       10.34     19.25 o 
  -6   6   7      242.66      215.66     34.62 o 
  -5   6   7      787.30      749.68     28.68 o 
  -4   6   7       32.03       51.53     15.95 o 
  -3   6   7     7189.40     7101.99    105.86 o 
  -2   6   7     9288.00     9229.50    130.67 o 
  -1   6   7        3.20       -1.73     14.62 o 
   0   6   7      259.27      197.09     19.51 o 
   1   6   7     1944.44     1876.28     51.12 o 
   2   6   7      301.35      287.73     20.33 o 
   3   6   7       35.55       42.20     17.14 o 
   4   6   7     1492.04     1520.65     41.54 o 
   5   6   7     2385.80     2503.55     60.83 o 
   6   6   7     3054.23     2987.38     89.19 o 
   7   6   7       98.69      134.55     34.02 o 
   8   6   7      480.07      529.72     46.14 o 
  -9   7   7       21.10       21.50     27.71 o 
  -8   7   7      298.64      353.89     37.18 o 
  -7   7   7      181.60      201.63     24.62 o 
  -6   7   7      807.19      756.61     57.29 o 
  -5   7   7      429.14      345.35     21.92 o 
  -4   7   7     1455.97     1359.28     36.42 o 
  -3   7   7      982.82      914.51     31.23 o 
  -2   7   7      522.48      454.40     23.35 o 
  -1   7   7      260.33      218.68     18.14 o 
   0   7   7      112.24      114.31     16.45 o 
   1   7   7     1254.90     1189.72     37.27 o 
   2   7   7      526.74      470.34     24.21 o 
   3   7   7      805.49      774.88     29.26 o 
   4   7   7       27.94       -5.25     16.68 o 
   5   7   7     1117.17     1157.17     44.59 o 
   6   7   7      240.25      246.37     35.73 o 
   7   7   7       92.94       98.68     33.29 o 
   8   7   7        9.37       19.01     32.04 o 
  -9   8   7     1566.62     1777.66     70.40 o 
  -8   8   7      177.69      211.61     67.24 o 
  -7   8   7     1633.57     1528.87     61.22 o 
  -6   8   7      125.16      124.54     21.78 o 
  -5   8   7     2660.83     2607.33     53.07 o 
  -4   8   7     1252.85     1175.22     33.82 o 
  -3   8   7    10992.52    11036.21    153.09 o 
  -2   8   7    16437.51    17011.76    223.69 o 
  -1   8   7      179.53      151.17     17.52 o 
   0   8   7     9587.71     9815.58    138.10 o 
   1   8   7        6.19       29.11     15.13 o 
   2   8   7     1284.09     1207.27     35.45 o 
   3   8   7      241.48      217.28     19.76 o 
   4   8   7     4125.76     4351.04     88.28 o 
   5   8   7     1550.41     1601.36     81.49 o 
   6   8   7        5.21       24.80     29.43 o 
   7   8   7      440.04      482.40     44.91 o 
   8   8   7      332.99      334.75     42.40 o 
  -9   9   7      796.48      739.98     46.15 o 
  -8   9   7     2248.53     2217.48     76.14 o 
  -7   9   7      214.51      235.43     34.27 o 
  -6   9   7       12.03        7.49     18.69 o 
  -5   9   7       68.45       56.30     16.39 o 
  -4   9   7     9041.60     9170.24    131.58 o 
  -3   9   7     5028.69     4987.36     81.05 o 
  -2   9   7     3647.84     3584.47     63.99 o 
  -1   9   7     7346.17     7161.43    106.45 o 
   0   9   7     5240.47     5182.94     83.02 o 
   1   9   7     1466.73     1504.49     38.50 o 
   2   9   7      234.88      218.01     19.63 o 
   3   9   7     1071.63     1036.15     33.94 o 
   4   9   7      908.88      897.00     33.27 o 
   5   9   7      674.52      688.53     36.70 o 
   6   9   7      990.68     1008.21     53.84 o 
   7   9   7     4037.50     4246.52    118.32 o 
   8   9   7     2087.96     2180.61     83.58 o 
  -9  10   7        0.03       14.34     29.86 o 
  -8  10   7      123.87       83.45     33.29 o 
  -7  10   7       36.93       66.66     23.15 o 
  -6  10   7      178.53      178.65     22.74 o 
  -5  10   7      227.68      241.79     20.07 o 
  -4  10   7       37.56       25.92     19.36 o 
  -3  10   7       15.06       13.44     15.78 o 
  -2  10   7     1515.36     1477.56     37.84 o 
  -1  10   7      107.69      119.42     23.16 o 
   0  10   7      336.02      361.30     22.46 o 
   1  10   7      271.06      263.78     20.46 o 
   2  10   7      936.74      886.40     36.87 o 
   3  10   7       28.43       29.83     17.32 o 
   4  10   7       84.98       46.53     24.36 o 
   5  10   7     1599.10     1636.66     66.50 o 
   6  10   7     1228.98     1268.27     61.80 o 
   7  10   7      143.56      172.82     47.85 o 
   8  10   7      316.44      328.89     92.77 o 
  -9  11   7      357.08      292.58     41.75 o 
  -8  11   7      535.00      582.16     68.02 o 
  -7  11   7      674.94      608.52     45.02 o 
  -6  11   7      111.10      106.95     21.91 o 
  -5  11   7      124.27      141.61     22.32 o 
  -4  11   7     7063.29     7290.27    109.71 o 
  -3  11   7     6206.56     6284.63     97.46 o 
  -2  11   7     4064.92     4112.29     78.59 o 
  -1  11   7    14814.00    15166.21    202.01 o 
   0  11   7      250.33      208.64     19.27 o 
   1  11   7      665.83      654.43     26.98 o 
   2  11   7      193.92      199.86     19.39 o 
   3  11   7     4030.12     4145.08     72.84 o 
   4  11   7      445.07      403.51     29.66 o 
   5  11   7     1313.41     1297.46     60.32 o 
   6  11   7       34.14       47.60     31.35 o 
   7  11   7      824.35      649.51     50.36 o 
   8  11   7      991.17     1132.69     47.94 o 
  -9  12   7      681.10      788.30     54.56 o 
  -8  12   7       40.11       65.79     32.37 o 
  -7  12   7      496.34      497.09     42.89 o 
  -6  12   7       30.70       15.90     21.00 o 
  -5  12   7      625.66      600.61     40.00 o 
  -4  12   7       49.66       43.30     16.79 o 
  -3  12   7    23394.21    24698.80    315.97 o 
  -2  12   7    19683.47    20481.25    265.70 o 
  -1  12   7      752.70      726.60     29.98 o 
   0  12   7     7676.55     7591.98    112.66 o 
   1  12   7      257.96      259.41     22.95 o 
   2  12   7     1529.72     1494.53     45.94 o 
   3  12   7      172.06      192.56     30.85 o 
   4  12   7     2726.93     2803.31     72.39 o 
   5  12   7     3432.08     3423.08     98.90 o 
   6  12   7     2443.08     2371.29    103.41 o 
   7  12   7     1033.04     1111.28     91.38 o 
   8  12   7      366.21      462.34     39.63 o 
  -9  13   7      396.11      412.65     59.45 o 
  -8  13   7      155.15      172.84     36.96 o 
  -7  13   7       49.90       45.25     30.08 o 
  -6  13   7      122.24      125.08     31.45 o 
  -5  13   7     5050.25     5032.94     97.50 o 
  -4  13   7      792.89      882.41     31.56 o 
  -3  13   7        0.56        2.70     15.91 o 
  -2  13   7     1050.54      977.48     38.67 o 
  -1  13   7     4149.27     4200.55     72.06 o 
   0  13   7     1710.51     1587.67     40.31 o 
   1  13   7       44.44       47.78     15.98 o 
   2  13   7     1290.86     1316.38     37.15 o 
   3  13   7      213.71      188.29     24.54 o 
   4  13   7     2101.98     2143.06     59.92 o 
   5  13   7      291.15      307.00     38.79 o 
   6  13   7      245.54      345.60     41.97 o 
   7  13   7     2778.08     2906.44     95.51 o 
  -9  14   7       57.17       96.08     41.54 o 
  -8  14   7      527.37      676.77     50.54 o 
  -7  14   7     1868.69     1791.29     72.39 o 
  -6  14   7      200.59      145.91     37.38 o 
  -5  14   7      104.87       97.83     19.60 o 
  -4  14   7     2718.65     2772.42     79.79 o 
  -3  14   7     4918.72     4723.43     81.78 o 
  -2  14   7     1286.44     1165.40     35.47 o 
  -1  14   7       58.13       64.98     16.95 o 
   0  14   7     2010.13     1906.57     44.24 o 
   1  14   7       50.75       80.20     17.41 o 
   2  14   7      511.56      516.14     25.45 o 
   3  14   7      398.40      392.79     28.88 o 
   4  14   7     1460.04     1427.75     62.72 o 
   5  14   7        1.16        9.00     29.62 o 
   6  14   7      171.18      217.14     38.45 o 
   7  14   7     1443.67     1603.97     73.48 o 
  -8  15   7      906.48     1024.51     58.55 o 
  -7  15   7      127.63      123.91     34.47 o 
  -6  15   7       15.83        9.84     28.50 o 
  -5  15   7       41.77       17.41     27.59 o 
  -4  15   7     8622.66     8708.91    148.25 o 
  -3  15   7     7609.33     7691.26    115.38 o 
  -2  15   7     3922.09     3840.40     68.77 o 
  -1  15   7    14775.90    15185.65    203.63 o 
   0  15   7     2242.60     2045.91     47.76 o 
   1  15   7     2211.02     2032.70     46.77 o 
   2  15   7      130.80      116.30     18.47 o 
   3  15   7      492.51      494.93     30.73 o 
   4  15   7      883.51      918.09     51.20 o 
   5  15   7       94.53       99.91     31.54 o 
   6  15   7      532.98      576.72     57.37 o 
   7  15   7     1967.61     2062.58     82.04 o 
  -8  16   7      151.85      166.83     37.52 o 
  -7  16   7       12.32       38.52     29.90 o 
  -6  16   7      157.03       97.18     33.12 o 
  -5  16   7     1142.54     1214.54     58.25 o 
  -4  16   7      165.42      169.99     23.67 o 
  -3  16   7     5284.42     5329.69    103.82 o 
  -2  16   7     6083.16     6066.26     95.68 o 
  -1  16   7     1279.21     1345.53     38.08 o 
   0  16   7     1046.99      983.92     33.08 o 
   1  16   7     5344.56     5283.83     86.50 o 
   2  16   7      266.61      266.44     25.93 o 
   3  16   7     1066.35     1026.76     41.26 o 
   4  16   7     1341.55     1157.75     56.72 o 
   5  16   7     1585.49     1871.79    176.62 o 
   6  16   7     3846.76     3854.66    270.51 o 
   7  16   7      514.80      420.44     46.80 o 
  -8  17   7       27.15       59.51     33.65 o 
  -7  17   7      506.54      477.07     45.15 o 
  -6  17   7     1891.66     1920.79     74.63 o 
  -5  17   7      445.98      514.69     41.34 o 
  -4  17   7       22.22       55.23     20.91 o 
  -3  17   7      107.38      117.06     19.27 o 
  -2  17   7      309.17      301.08     25.66 o 
  -1  17   7     1855.33     1747.67     43.27 o 
   0  17   7     1475.58     1439.65     39.26 o 
   1  17   7     2175.30     2086.21     47.16 o 
   2  17   7      859.21      836.76     37.19 o 
   3  17   7     2732.86     2587.43     83.58 o 
   4  17   7      136.42      140.87     32.67 o 
   5  17   7      923.48      983.32     64.99 o 
   6  17   7      567.96      574.05     48.09 o 
   7  17   7     1464.10     1431.51     67.64 o 
  -8  18   7       62.36      103.17     43.96 o 
  -7  18   7      398.75      442.32     50.54 o 
  -6  18   7      215.77      189.17     36.77 o 
  -5  18   7     1421.35     1446.65     64.05 o 
  -4  18   7      115.48       96.35     24.44 o 
  -3  18   7    10611.07    10785.43    176.93 o 
  -2  18   7     9037.19     9184.40    133.74 o 
  -1  18   7       29.59       16.85     16.90 o 
   0  18   7     4675.01     4596.03     78.29 o 
   1  18   7       81.55       45.33     17.34 o 
   2  18   7     1245.29     1284.59     45.28 o 
   3  18   7      139.42      125.94     32.00 o 
   4  18   7     1622.63     1551.82     91.03 o 
   5  18   7      634.40      678.01     50.28 o 
   6  18   7      502.67      415.38     45.02 o 
   7  18   7      716.37      739.58     42.88 o 
  -8  19   7      290.31      343.40     44.73 o 
  -7  19   7       19.23       33.72     32.09 o 
  -6  19   7      597.85      567.86     45.89 o 
  -5  19   7      445.43      450.03     40.87 o 
  -4  19   7     9120.75     9089.74    194.01 o 
  -3  19   7     3689.05     3808.65    114.77 o 
  -2  19   7     3417.95     3374.72     64.46 o 
  -1  19   7     8576.07     8517.14    125.95 o 
   0  19   7     3361.98     3247.87     68.95 o 
   1  19   7      576.24      495.12     31.22 o 
   2  19   7     1106.33     1113.90     42.91 o 
   3  19   7      109.98      105.84     28.88 o 
   4  19   7     1739.26     1754.86     71.59 o 
   5  19   7      225.35      163.31     37.10 o 
   6  19   7      881.56     1046.66    106.26 o 
  -7  20   7       26.43        3.39     31.43 o 
  -6  20   7      836.27      914.96     55.18 o 
  -5  20   7      157.46      109.79     32.72 o 
  -4  20   7      956.97      905.18     63.43 o 
  -3  20   7      515.86      482.83     53.84 o 
  -2  20   7      871.54      865.34     32.24 o 
  -1  20   7     1829.76     1931.39     56.48 o 
   0  20   7       15.28        4.93     17.10 o 
   1  20   7     1840.89     1823.83     53.29 o 
   2  20   7      472.06      458.47     46.18 o 
   3  20   7      265.90      322.93     60.14 o 
   4  20   7      813.74      862.65     64.90 o 
   5  20   7     2670.75     2737.10     92.95 o 
   6  20   7     2965.24     3325.91    107.10 o 
  -7  21   7      910.88     1042.64     60.50 o 
  -6  21   7      123.51      101.04     34.75 o 
  -5  21   7      122.27      156.69     34.96 o 
  -4  21   7     1954.54     1965.47     73.06 o 
  -3  21   7     2895.03     3001.87     87.98 o 
  -2  21   7     1509.18     1558.38     49.14 o 
  -1  21   7     3868.54     3880.36     71.42 o 
   0  21   7      304.02      293.82     23.46 o 
   1  21   7     1425.96     1389.06     46.67 o 
   2  21   7       36.73       -0.77     26.82 o 
   3  21   7     2624.95     2459.08     83.45 o 
   4  21   7        2.73        5.47     27.74 o 
   5  21   7      657.11      669.82     51.73 o 
   6  21   7      218.39      232.26     41.93 o 
  -7  22   7      188.37      205.98     39.57 o 
  -6  22   7       66.66       40.52     32.73 o 
  -5  22   7      895.95      864.04     53.84 o 
  -4  22   7        6.56       39.59     30.41 o 
  -3  22   7     5383.28     5605.33    133.63 o 
  -2  22   7     6758.89     7162.04    128.56 o 
  -1  22   7      158.21      155.03     20.67 o 
   0  22   7     1579.77     1569.92     49.91 o 
   1  22   7      582.62      531.41     62.03 o 
   2  22   7      205.71      200.12     32.80 o 
   3  22   7       94.50       85.11     31.69 o 
   4  22   7      663.98      754.77    102.72 o 
   5  22   7     3270.59     3360.15    106.34 o 
   6  22   7     1361.29     1429.51     67.52 o 
  -7  23   7        5.23        9.91     54.60 o 
  -6  23   7       31.76       46.47     63.17 o 
  -5  23   7     1607.77     1604.57     69.94 o 
  -4  23   7      766.42      795.58     50.17 o 
  -3  23   7       58.59       47.78     29.12 o 
  -2  23   7       76.15       75.16     23.35 o 
  -1  23   7     3043.50     3048.24     61.78 o 
   0  23   7     2567.57     2518.10     79.69 o 
   1  23   7      736.26      701.44     36.19 o 
   2  23   7      637.59      590.96    120.11 o 
   3  23   7        3.26      -10.76     28.72 o 
   4  23   7     1126.63     1188.62     62.38 o 
   5  23   7      480.26      545.07     70.53 o 
  -6  24   7      381.40      393.88     45.08 o 
  -5  24   7      323.01      326.49     40.78 o 
  -4  24   7     1537.52     1536.67     67.22 o 
  -3  24   7      291.48      318.54     37.14 o 
  -2  24   7      676.71      656.65     43.69 o 
  -1  24   7      485.44      499.22     44.62 o 
   0  24   7      736.19      727.15     37.07 o 
   1  24   7      582.34      576.91     43.32 o 
   2  24   7     1196.61     1208.24     59.96 o 
   3  24   7      277.94      220.55     49.93 o 
   4  24   7      714.29      833.89     55.30 o 
   5  24   7      245.49      265.25     77.10 o 
  -6  25   7        5.21       -2.14     30.84 o 
  -5  25   7       41.17       33.75     38.94 o 
  -4  25   7     2351.38     2505.80    226.81 o 
  -3  25   7     2087.16     2100.05     61.48 o 
  -2  25   7     1426.24     1427.84     62.16 o 
  -1  25   7     3546.30     3559.51    141.92 o 
   0  25   7     1401.46     1334.64     48.22 o 
   1  25   7       45.73        6.27     27.65 o 
   2  25   7      313.76      295.03     44.22 o 
   3  25   7      476.50      580.23     47.30 o 
   4  25   7      386.03      446.26     45.80 o 
   5  25   7      115.13      147.83     26.77 o 
  -5  26   7       33.94       36.34     31.87 o 
  -4  26   7      552.45      650.21     61.18 o 
  -3  26   7     2490.12     2514.25     68.20 o 
  -2  26   7     3599.93     3565.33     99.19 o 
  -1  26   7     1530.13     1544.40     61.98 o 
   0  26   7       73.64       73.36     23.74 o 
   1  26   7     2757.47     2569.29     84.50 o 
   2  26   7      155.93      176.57     35.17 o 
   3  26   7     1088.24     1034.55     58.00 o 
   4  26   7       37.15       34.13     50.97 o 
  -5  27   7      815.95      779.60     54.68 o 
  -4  27   7        9.41        2.58     31.88 o 
  -3  27   7       76.60      129.60     27.50 o 
  -2  27   7      304.47      252.38     54.17 o 
  -1  27   7       84.97       83.42     40.67 o 
   0  27   7      614.77      654.01     36.84 o 
   1  27   7      325.88      357.87     46.73 o 
   2  27   7     1293.70     1310.77     63.64 o 
   3  27   7     1932.57     2009.14     79.73 o 
   4  27   7      277.38      334.71     44.71 o 
  -5  28   7      480.19      463.48     68.02 o 
  -4  28   7      309.53      359.78     77.62 o 
  -3  28   7     1417.38     1451.02     65.99 o 
  -2  28   7     2999.24     3070.78    130.49 o 
  -1  28   7        0.01       10.21     42.40 o 
   0  28   7     1013.93     1010.21     74.94 o 
   1  28   7       20.43        8.03     28.27 o 
   2  28   7     1078.64     1042.16     63.17 o 
   3  28   7       11.42      -13.64     30.84 o 
  -4  29   7     2219.26     2204.27    138.02 o 
  -3  29   7      745.17      841.46     52.77 o 
  -2  29   7      289.30      204.91     52.09 o 
  -1  29   7     3879.82     3764.78    145.90 o 
   0  29   7      881.42      979.23     75.46 o 
   1  29   7       84.66       76.97     32.84 o 
   2  29   7      872.35      848.84     91.21 o 
   3  29   7       58.28       39.71     33.59 o 
  -3  30   7      675.84      694.31     50.59 o 
  -2  30   7      934.42     1047.07     79.79 o 
  -1  30   7      417.86      518.52     61.44 o 
   1  30   7     3364.47     3539.53    130.75 o 
   2  30   7      199.33      156.73     37.99 o 
  -2  31   7       72.13      143.30     47.59 o 
   1  31   7     1124.71     1218.93     87.05 o 
  -9   0   8      568.74      608.34     65.07 o 
  -8   0   8     3423.22     3397.70    139.15 o 
  -7   0   8      490.70      481.51     38.42 o 
  -6   0   8     2150.46     2147.53     70.95 o 
  -5   0   8      586.62      574.68     38.68 o 
  -4   0   8       23.73       27.66     21.99 o 
  -3   0   8     1273.79     1191.03     49.81 o 
  -2   0   8     5081.17     5072.37    118.70 o 
  -1   0   8      176.15      182.21     27.51 o 
   0   0   8    24888.36    25775.28    467.60 o 
   1   0   8    14602.52    14515.60    279.49 o 
   2   0   8     1212.74     1125.62     53.04 o 
   3   0   8    13387.07    13647.29    266.70 o 
   4   0   8       26.45       11.60     26.79 o 
   5   0   8     2731.67     2815.02     86.70 o 
   6   0   8       17.87       21.49     29.68 o 
   7   0   8     1974.61     2203.70    114.23 o 
  -9   1   8      752.68      904.65     53.41 o 
  -8   1   8      141.13      135.76     64.47 o 
  -7   1   8       17.10       26.20     18.09 o 
  -6   1   8      295.31      265.84     24.18 o 
  -5   1   8      192.55      219.34     21.13 o 
  -4   1   8       63.21       47.33     17.25 o 
  -3   1   8      215.59      180.30     19.46 o 
  -2   1   8      458.48      437.75     24.04 o 
  -1   1   8     2550.42     2494.78     52.74 o 
   0   1   8     4519.49     4478.79     95.82 o 
   1   1   8     2856.66     2815.56     64.97 o 
   2   1   8     5642.69     5648.79     92.33 o 
   3   1   8      232.35      216.76     22.98 o 
   4   1   8      941.94      959.11     35.85 o 
   5   1   8      330.83      260.21     25.61 o 
   6   1   8     1375.94     1443.56     49.86 o 
   7   1   8      814.03      850.31     54.03 o 
  -9   2   8      299.71      218.24     56.25 o 
  -8   2   8       76.66       63.85     23.43 o 
  -7   2   8       23.82       32.49     18.20 o 
  -6   2   8      661.60      657.82     30.48 o 
  -5   2   8      926.62      871.12     31.92 o 
  -4   2   8        6.59       -4.35     15.17 o 
  -3   2   8      304.52      307.02     21.80 o 
  -2   2   8      169.89      136.62     18.66 o 
  -1   2   8       58.86       68.23     17.16 o 
   0   2   8      827.21      775.03     62.58 o 
   1   2   8     6961.50     7022.32    107.90 o 
   2   2   8      260.95      242.88     23.06 o 
   3   2   8     2252.64     2160.59     65.52 o 
   4   2   8      379.87      420.83     26.54 o 
   5   2   8      242.40      245.83     25.28 o 
   6   2   8      877.43      888.36     54.28 o 
   7   2   8      103.12      188.33     39.72 o 
  -9   3   8     2273.83     2414.84    121.67 o 
  -8   3   8        2.45      -21.36     21.36 o 
  -7   3   8      123.22      126.52     24.72 o 
  -6   3   8      120.81      112.56     19.56 o 
  -5   3   8      731.81      733.17     29.70 o 
  -4   3   8      323.88      336.20     22.71 o 
  -3   3   8      845.29      728.69     33.50 o 
  -2   3   8     1063.09      979.00     33.03 o 
  -1   3   8     8675.40     8569.96    125.95 o 
   0   3   8     8691.55     8720.44    128.09 o 
   1   3   8     4964.60     4915.62     82.68 o 
   2   3   8    19092.38    19846.19    261.38 o 
   3   3   8      368.62      337.69     25.16 o 
   4   3   8     3561.60     3737.20     71.32 o 
   5   3   8       39.69       33.92     20.44 o 
   6   3   8     2703.61     2928.97     74.59 o 
   7   3   8     1139.17     1129.50     59.82 o 
  -9   4   8      555.38      702.49     71.82 o 
  -8   4   8     2377.96     2547.12     67.93 o 
  -7   4   8      868.31      878.52     39.77 o 
  -6   4   8      834.96      839.48     34.47 o 
  -5   4   8      660.27      691.43     29.19 o 
  -4   4   8      232.54      204.31     20.26 o 
  -3   4   8      248.29      221.99     20.51 o 
  -2   4   8     1679.16     1569.98     40.69 o 
  -1   4   8      106.63       85.71     17.47 o 
   0   4   8    13600.67    13943.27    190.16 o 
   1   4   8    15764.78    15987.53    214.79 o 
   2   4   8       84.06       75.42     20.10 o 
   3   4   8     2983.78     2926.01     60.58 o 
   4   4   8      160.06      169.21     25.60 o 
   5   4   8     1424.19     1438.57     43.96 o 
   6   4   8      981.62      959.40     45.28 o 
   7   4   8      338.13      389.94     43.27 o 
  -9   5   8      104.32      109.38     49.84 o 
  -8   5   8      240.94      140.73     33.70 o 
  -7   5   8       70.23       49.42     22.34 o 
  -6   5   8      168.87      163.00     21.03 o 
  -5   5   8      126.31       84.68     18.30 o 
  -4   5   8        8.78       11.71     15.61 o 
  -3   5   8      111.90       89.54     17.31 o 
  -2   5   8      155.94      156.21     18.71 o 
  -1   5   8      124.43      119.14     17.96 o 
   0   5   8        1.47      -14.39     16.25 o 
   1   5   8        0.63      -16.68     16.91 o 
   2   5   8      241.12      260.51     30.05 o 
   3   5   8      821.36      779.16     32.08 o 
   4   5   8       82.39       84.18     20.83 o 
   5   5   8        1.30      -11.29     19.53 o 
   6   5   8       10.64        1.77     24.61 o 
   7   5   8      102.42      144.22     47.59 o 
  -8   6   8      312.10      365.23     39.33 o 
  -7   6   8      332.71      287.28     61.96 o 
  -6   6   8      357.57      375.75     24.77 o 
  -5   6   8     1600.63     1454.79     48.79 o 
  -4   6   8      342.91      299.28     22.22 o 
  -3   6   8      130.77      121.32     18.37 o 
  -2   6   8      330.58      301.83     22.12 o 
  -1   6   8     1388.49     1314.19     46.59 o 
   0   6   8     9667.07     9796.60    140.98 o 
   1   6   8    10303.34    10376.41    148.54 o 
   2   6   8      129.96      119.52     20.21 o 
   3   6   8     6465.21     6614.91    104.79 o 
   4   6   8       10.80       32.80     19.66 o 
   5   6   8     1109.59     1197.74     49.11 o 
   6   6   8      116.51      145.47     35.63 o 
   7   6   8     2739.53     2903.84     96.49 o 
  -8   7   8      804.28      759.10     49.47 o 
  -7   7   8       75.39       66.08     22.91 o 
  -6   7   8        4.48       15.38     20.78 o 
  -5   7   8     2697.32     2514.64     61.73 o 
  -4   7   8      372.53      388.52     23.85 o 
  -3   7   8      131.55      101.97     17.98 o 
  -2   7   8      856.45      801.98     30.50 o 
  -1   7   8     9185.22     9378.07    135.98 o 
   0   7   8     3916.00     3918.38     70.91 o 
   1   7   8     2819.89     2709.49     56.38 o 
   2   7   8    14827.94    15568.26    211.16 o 
   3   7   8      484.09      438.96     26.79 o 
   4   7   8      903.21      912.26     35.56 o 
   5   7   8      290.72      280.13     30.68 o 
   6   7   8     5618.07     5832.49    144.71 o 
   7   7   8      923.26     1016.69     66.46 o 
  -8   8   8      500.56      477.46     61.01 o 
  -7   8   8     1422.47     1446.78     50.68 o 
  -6   8   8       17.93        5.27     20.54 o 
  -5   8   8       20.78        8.83     16.84 o 
  -4   8   8       56.80       55.75     17.76 o 
  -3   8   8      312.61      293.76     22.27 o 
  -2   8   8       13.95       12.02     16.18 o 
  -1   8   8      276.11      288.19     31.40 o 
   0   8   8      896.07      888.24     45.25 o 
   1   8   8     2873.80     2839.94     58.27 o 
   2   8   8       14.71       14.58     18.29 o 
   3   8   8      133.71      103.34     20.71 o 
   4   8   8       16.91       21.92     18.65 o 
   5   8   8       12.56       15.40     24.58 o 
   6   8   8      186.30      141.67     46.38 o 
   7   8   8      104.27      115.51     36.33 o 
  -8   9   8       73.22       55.40     31.33 o 
  -7   9   8       10.99       27.63     26.92 o 
  -6   9   8       98.58       85.21     23.45 o 
  -5   9   8      606.41      579.60     37.75 o 
  -4   9   8      110.10      127.37     19.43 o 
  -3   9   8      188.23      169.18     20.14 o 
  -2   9   8      869.85      866.56     32.15 o 
  -1   9   8     6058.32     5828.51     99.04 o 
   0   9   8      758.07      743.20     30.36 o 
   1   9   8     1143.36     1077.23     39.95 o 
   2   9   8     4057.84     4068.52    112.89 o 
   3   9   8       23.00       32.93     19.62 o 
   4   9   8      285.91      257.42     29.37 o 
   5   9   8      912.03      895.38     43.09 o 
   6   9   8     2488.29     2553.15     88.59 o 
   7   9   8      530.15      597.90     50.47 o 
  -8  10   8     1800.91     1955.81     76.43 o 
  -7  10   8     1493.83     1438.41     64.65 o 
  -6  10   8     1625.87     1667.88     53.10 o 
  -5  10   8      410.39      377.91     28.86 o 
  -4  10   8        8.36       13.57     16.85 o 
  -3  10   8      167.72      161.94     20.11 o 
  -2  10   8     1584.99     1654.95     42.96 o 
  -1  10   8      482.58      462.91     25.21 o 
   0  10   8    12101.02    12278.24    171.30 o 
   1  10   8    12458.39    12614.16    175.72 o 
   2  10   8       45.54       44.47     18.62 o 
   3  10   8     6702.15     6804.44    108.39 o 
   4  10   8       48.58       66.89     23.99 o 
   5  10   8     4085.77     4273.24    116.86 o 
   6  10   8      422.96      422.12     44.36 o 
   7  10   8     2429.66     2531.23     91.72 o 
  -8  11   8      296.97      350.74     47.68 o 
  -7  11   8      171.33       98.83     31.86 o 
  -6  11   8      703.90      713.14     36.70 o 
  -5  11   8       73.47       69.47     22.16 o 
  -4  11   8      343.63      331.45     23.93 o 
  -3  11   8       15.24       22.96     17.59 o 
  -2  11   8     2803.42     2561.20     54.53 o 
  -1  11   8     3262.45     3052.02     60.34 o 
   0  11   8      410.58      378.47     31.38 o 
   1  11   8     2107.99     2111.32    106.79 o 
   2  11   8     6409.78     6552.52    104.28 o 
   3  11   8      246.17      248.52     24.19 o 
   4  11   8      349.13      364.59     31.94 o 
   5  11   8        7.50       -6.34     30.78 o 
   6  11   8      608.74      658.35     50.47 o 
   7  11   8      605.05      690.82     53.09 o 
  -8  12   8      335.88      308.62     40.68 o 
  -7  12   8      377.92      439.11     42.21 o 
  -6  12   8      729.46      723.43     47.51 o 
  -5  12   8       28.25        3.99     20.70 o 
  -4  12   8      463.58      371.92     24.87 o 
  -3  12   8      925.40      922.33     33.99 o 
  -2  12   8      172.89      144.96     22.38 o 
  -1  12   8      456.60      417.11     25.06 o 
   0  12   8      166.41      154.85     20.58 o 
   1  12   8     2775.84     2721.34     57.55 o 
   2  12   8      290.43      275.47     24.10 o 
   3  12   8     1399.48     1425.24     42.14 o 
   4  12   8       61.74       86.56     25.64 o 
   5  12   8      601.43      569.78     73.55 o 
   6  12   8       14.56       44.33     33.32 o 
   7  12   8      499.10      545.37     51.26 o 
  -8  13   8       10.60       52.43     33.37 o 
  -7  13   8       16.03       14.13     28.98 o 
  -6  13   8       17.55       17.63     28.24 o 
  -5  13   8     1185.90     1188.82     45.49 o 
  -4  13   8      137.04      150.42     20.92 o 
  -3  13   8      128.51      130.10     20.50 o 
  -2  13   8        0.21       10.36     17.54 o 
  -1  13   8     9343.66     9394.44    137.61 o 
   0  13   8     5730.34     5775.34     97.18 o 
   1  13   8     1342.21     1282.77     52.57 o 
   2  13   8    10638.54    10930.65    157.36 o 
   3  13   8        7.76       24.30     22.69 o 
   4  13   8     2218.24     2266.66     81.87 o 
   5  13   8       32.08       39.49     30.60 o 
   6  13   8      719.26      826.18     57.29 o 
  -8  14   8     4013.92     4086.65    117.95 o 
  -7  14   8      485.97      482.07     44.19 o 
  -6  14   8      665.59      695.65     63.69 o 
  -5  14   8       35.55       37.85     21.02 o 
  -4  14   8        9.24        2.69     18.95 o 
  -3  14   8     1753.60     1640.01     44.39 o 
  -2  14   8     1201.42     1107.21     40.44 o 
  -1  14   8      169.96      168.35     21.31 o 
   0  14   8     8413.81     8522.82    181.41 o 
   1  14   8    12162.75    12850.26    179.58 o 
   2  14   8     1327.66     1222.28     39.84 o 
   3  14   8     3655.43     3587.13     82.37 o 
   4  14   8        0.23      -16.39     29.85 o 
   5  14   8      729.51      821.68     54.09 o 
   6  14   8      544.85      524.64     49.66 o 
  -7  15   8       72.18       34.09     36.26 o 
  -6  15   8     1289.08     1329.67     63.18 o 
  -5  15   8      308.42      306.17     93.46 o 
  -4  15   8       61.32       83.95     23.48 o 
  -3  15   8      140.54      138.92     21.01 o 
  -2  15   8     2338.70     2206.61     79.08 o 
  -1  15   8      426.03      425.09     30.78 o 
   0  15   8      214.98      206.28     22.73 o 
   1  15   8      320.49      300.56     39.24 o 
   2  15   8      199.60      193.53     23.07 o 
   3  15   8      927.65      878.53     41.38 o 
   4  15   8      923.08      917.16     54.50 o 
   5  15   8      413.67      341.52     42.87 o 
   6  15   8       12.37       15.84     33.96 o 
  -7  16   8       53.32       35.67     32.54 o 
  -6  16   8      142.13       87.44     32.40 o 
  -5  16   8     1649.81     1591.19     67.04 o 
  -4  16   8      414.62      381.45     30.72 o 
  -3  16   8       45.86       50.79     18.43 o 
  -2  16   8     1931.19     2011.13     49.75 o 
  -1  16   8      312.52      319.56     25.13 o 
   0  16   8     3796.63     3828.80     71.66 o 
   1  16   8     7788.54     8078.16    167.76 o 
   2  16   8       22.80       38.72     23.59 o 
   3  16   8     3991.89     4059.80     89.81 o 
   4  16   8       46.08       38.88     31.47 o 
   5  16   8     1621.80     1631.54     72.49 o 
   6  16   8        5.81      -15.75     33.56 o 
  -7  17   8      499.88      471.85     45.22 o 
  -6  17   8       16.35      -12.46     28.45 o 
  -5  17   8      325.17      318.51     38.70 o 
  -4  17   8       51.70       35.66     22.63 o 
  -3  17   8       12.86       10.58     18.38 o 
  -2  17   8     1251.39     1284.67     40.62 o 
  -1  17   8     5192.30     5423.98     91.24 o 
   0  17   8     3814.10     3861.66     73.02 o 
   1  17   8     6540.58     6380.65    103.32 o 
   2  17   8    11447.71    12261.15    202.89 o 
   3  17   8     1474.01     1442.52     66.43 o 
   4  17   8      808.45      749.42     84.80 o 
   5  17   8      120.55      116.80     36.27 o 
   6  17   8      426.57      351.59     45.80 o 
  -7  18   8      993.86      989.58     59.03 o 
  -6  18   8       20.34       15.77     29.94 o 
  -5  18   8     1303.03     1265.61     60.38 o 
  -4  18   8      344.42      362.28     39.59 o 
  -3  18   8     1051.27     1042.43     43.88 o 
  -2  18   8      324.03      334.55     28.45 o 
  -1  18   8     1516.54     1482.60     69.54 o 
   0  18   8     1424.13     1428.32     42.09 o 
   1  18   8     1494.80     1468.20     43.41 o 
   2  18   8      307.68      320.01     44.18 o 
   3  18   8      435.10      365.94     41.79 o 
   4  18   8      624.65      518.63     45.43 o 
   5  18   8       45.24       27.03     34.40 o 
  -7  19   8      111.31       92.30     30.27 o 
  -6  19   8      248.61      256.87     38.28 o 
  -5  19   8      171.53      174.73     36.42 o 
  -4  19   8      570.00      562.37     45.15 o 
  -3  19   8      237.49      216.67     28.00 o 
  -2  19   8      554.66      561.23     33.56 o 
  -1  19   8     1276.83     1197.38     47.34 o 
   0  19   8     1337.99     1297.70     40.76 o 
   1  19   8      775.87      724.93     41.84 o 
   2  19   8     1258.00     1271.48     49.09 o 
   3  19   8      111.59       97.49     34.33 o 
   4  19   8     1344.93     1380.56     67.06 o 
   5  19   8      174.45      139.79     38.48 o 
  -6  20   8      331.95      365.27     47.42 o 
  -5  20   8      124.66       98.11     31.70 o 
  -4  20   8       23.62       23.47     30.11 o 
  -3  20   8      317.21      268.86     28.99 o 
  -2  20   8     1552.57     1540.63     44.53 o 
  -1  20   8       16.74       26.22     19.84 o 
   0  20   8     5049.19     5091.03     88.36 o 
   1  20   8     7880.47     8176.99    147.17 o 
   2  20   8       42.79       12.70     24.07 o 
   3  20   8     2156.70     2123.06     80.14 o 
   4  20   8       19.74       -6.59     31.76 o 
   5  20   8     1035.37     1094.01    110.25 o 
  -6  21   8     1251.86     1204.02     63.74 o 
  -5  21   8       70.20       75.38     66.80 o 
  -4  21   8       76.75       68.23     31.56 o 
  -3  21   8      127.42       46.43     28.94 o 
  -2  21   8     2937.41     3008.82     73.34 o 
  -1  21   8     4921.43     5076.71     88.44 o 
   0  21   8      204.75      178.05     23.32 o 
   1  21   8      285.70      261.84     29.58 o 
   2  21   8     3993.25     3924.39    111.74 o 
   3  21   8     1153.44     1115.27     59.03 o 
   4  21   8       16.38       37.71     33.73 o 
   5  21   8      114.68      158.45     40.58 o 
  -6  22   8        1.66       17.60     26.74 o 
  -5  22   8      613.01      573.45     47.52 o 
  -4  22   8      337.72      403.40     81.43 o 
  -3  22   8     1151.08      987.58     68.62 o 
  -2  22   8       41.34       29.74     22.89 o 
  -1  22   8     2731.78     2753.04     60.78 o 
   0  22   8       46.84       46.31     24.00 o 
   1  22   8       49.79       44.86     24.44 o 
   2  22   8       86.31       63.95     32.00 o 
   3  22   8     1364.40     1379.56     67.00 o 
   4  22   8      357.30      339.55     43.87 o 
  -5  23   8      496.99      523.18     47.23 o 
  -4  23   8      210.22      216.59     37.56 o 
  -3  23   8       29.93       23.54     30.12 o 
  -2  23   8       24.66       15.47     23.47 o 
  -1  23   8     2242.23     2273.00     65.72 o 
   0  23   8     1260.32     1222.45     78.13 o 
   1  23   8      473.37      483.97     34.10 o 
   2  23   8     4055.65     3970.67    112.98 o 
   3  23   8        0.80        0.80     31.51 o 
   4  23   8      734.50      641.74     53.47 o 
  -5  24   8      191.32      208.61     39.40 o 
  -4  24   8       18.92       28.59     31.78 o 
  -3  24   8     1390.92     1296.76     62.90 o 
  -2  24   8       28.72       55.51     31.37 o 
  -1  24   8      103.18      130.05     31.93 o 
   0  24   8     3091.00     3125.24     77.69 o 
   1  24   8     3048.97     3156.34     98.33 o 
   2  24   8      164.78      191.55     39.11 o 
   3  24   8      506.59      497.43     61.27 o 
  -4  25   8      567.18      521.21     46.47 o 
  -3  25   8       36.10       25.06     30.66 o 
  -2  25   8     1508.57     1616.83     67.78 o 
  -1  25   8       45.61       27.63     29.98 o 
   0  25   8      240.27      238.40     29.72 o 
   1  25   8      197.50      214.57     37.63 o 
   2  25   8       58.94       64.11     32.66 o 
   3  25   8      839.43      913.29    105.83 o 
  -4  26   8      238.22      233.21     39.63 o 
  -3  26   8      233.90      254.51     42.23 o 
  -2  26   8      369.06      345.32     40.37 o 
  -1  26   8      722.66      784.51     49.86 o 
   0  26   8      292.13      341.80     46.62 o 
   1  26   8     2202.87     2207.37     85.58 o 
   2  26   8      153.63      150.55     37.76 o 
  -3  27   8       56.49       45.15     33.02 o 
  -2  27   8     1162.29     1123.05     83.07 o 
  -1  27   8     2151.27     2173.06    108.69 o 
   0  27   8     1339.23     1364.99     64.19 o 
   1  27   8     1332.40     1400.80     66.69 o 
   2  27   8     2406.12     2473.67     89.99 o 
  -2  28   8       41.29       23.02     43.44 o 
  -1  28   8     2666.81     2909.99    128.42 o 
   0  28   8     1289.97     1228.28     90.17 o 
   1  28   8     1822.91     1958.46    111.80 o 
  -8   1   9      333.32      310.90     40.81 o 
  -7   1   9     4210.14     4499.98    139.09 o 
  -6   1   9     2243.47     2204.89     53.95 o 
  -5   1   9       30.90        9.22     17.85 o 
  -4   1   9      568.41      494.39     28.08 o 
  -3   1   9      161.71      167.64     21.12 o 
  -2   1   9        5.50      -12.08     17.51 o 
  -1   1   9      305.68      264.65     23.47 o 
   0   1   9      108.84       98.78     20.82 o 
   1   1   9      371.70      349.39     25.97 o 
   2   1   9     5548.13     5643.35     95.86 o 
   3   1   9     2449.16     2494.95     70.34 o 
   4   1   9     1118.33     1124.36     40.82 o 
   5   1   9     5515.50     5941.96    103.27 o 
   6   1   9      346.94      302.14     29.39 o 
  -8   2   9     5682.02     6310.46    154.73 o 
  -7   2   9     1014.97     1021.03     57.01 o 
  -6   2   9     1863.85     1825.76     49.04 o 
  -5   2   9     2217.76     2145.44     52.30 o 
  -4   2   9      104.94       92.14     20.05 o 
  -3   2   9      192.34      173.60     21.02 o 
  -2   2   9     2360.61     2310.42     66.23 o 
  -1   2   9      188.49      172.68     21.25 o 
   0   2   9     3175.05     3041.58     81.04 o 
   1   2   9     1761.47     1736.04     46.82 o 
   2   2   9      307.39      331.58     42.13 o 
   3   2   9    10233.62    10771.74    158.50 o 
   4   2   9     6594.88     6886.94    113.00 o 
   5   2   9       10.92       25.11     22.81 o 
   6   2   9     3757.96     4278.22    102.25 o 
  -8   3   9        2.19        9.48     24.53 o 
  -7   3   9      810.44      786.18     43.79 o 
  -6   3   9      463.66      458.71     28.56 o 
  -5   3   9      415.81      374.02     26.31 o 
  -4   3   9      836.67      813.10     33.06 o 
  -3   3   9       82.56       54.73     18.20 o 
  -2   3   9        4.57       -8.96     17.08 o 
  -1   3   9       60.29       72.38     19.48 o 
   0   3   9     1167.08     1107.32     52.94 o 
   1   3   9        9.10       23.57     19.72 o 
   2   3   9     1727.23     1699.85     47.66 o 
   3   3   9      664.91      709.14     44.91 o 
   4   3   9       94.02       90.35     23.41 o 
   5   3   9     1104.84     1224.18     80.94 o 
   6   3   9        4.53        0.54     26.38 o 
  -7   4   9      106.13      103.37     26.52 o 
  -6   4   9      476.41      480.27     41.62 o 
  -5   4   9       11.77       26.16     18.95 o 
  -4   4   9        7.66       27.99     18.40 o 
  -3   4   9       71.94       73.87     19.41 o 
  -2   4   9     1115.76     1111.96     36.97 o 
  -1   4   9      291.39      242.29     23.40 o 
   0   4   9       62.20       36.20     23.51 o 
   1   4   9     1562.41     1420.17     42.59 o 
   2   4   9       36.14       83.04     22.10 o 
   3   4   9     2713.58     2756.38    108.76 o 
   4   4   9     2774.01     2978.95     65.13 o 
   5   4   9        8.04       15.50     22.42 o 
   6   4   9     1842.52     2088.40     66.29 o 
  -7   5   9     4554.38     4461.86     97.70 o 
  -6   5   9     2312.00     2493.29     57.89 o 
  -5   5   9       24.71       26.04     18.95 o 
  -4   5   9      141.40      140.19     20.94 o 
  -3   5   9      243.64      245.97     23.04 o 
  -2   5   9      195.21      200.86     22.10 o 
  -1   5   9      325.33      296.75     24.05 o 
   0   5   9      493.72      468.68     27.44 o 
   1   5   9       34.41       33.82     25.46 o 
   2   5   9    10676.00    11463.77    165.75 o 
   3   5   9     3167.80     3208.04    102.17 o 
   4   5   9     1007.72     1027.56     39.31 o 
   5   5   9     7710.80     8677.24    158.57 o 
   6   5   9       68.42      104.89     36.41 o 
  -7   6   9      340.30      348.18     33.21 o 
  -6   6   9      425.46      413.28     33.16 o 
  -5   6   9     1065.41      990.76     60.90 o 
  -4   6   9     1420.32     1309.78     41.03 o 
  -3   6   9       73.31       66.84     19.62 o 
  -2   6   9      951.02      866.80     38.59 o 
  -1   6   9      537.31      456.17     27.11 o 
   0   6   9        0.28       16.70     18.01 o 
   1   6   9     3757.13     3648.76     71.04 o 
   2   6   9      280.65      280.54     30.45 o 
   3   6   9     3335.35     3395.43     69.71 o 
   4   6   9      942.37      961.05     38.54 o 
   5   6   9       18.00       41.99     27.34 o 
   6   6   9     1019.55     1002.00    105.40 o 
  -7   7   9      342.47      357.53     32.81 o 
  -6   7   9        7.73       10.66     23.07 o 
  -5   7   9      296.13      292.66     25.13 o 
  -4   7   9       10.73        2.50     17.63 o 
  -3   7   9      128.48      147.55     20.87 o 
  -2   7   9      116.62      112.73     20.44 o 
  -1   7   9      767.66      708.50     35.42 o 
   0   7   9       84.42       61.32     20.12 o 
   1   7   9      312.26      283.64     25.18 o 
   2   7   9      588.37      541.02     32.95 o 
   3   7   9      523.32      531.56     31.30 o 
   4   7   9        1.75       25.62     21.78 o 
   5   7   9      553.59      570.76     39.73 o 
   6   7   9       23.64       35.41     34.15 o 
  -7   8   9      302.12      296.34     31.70 o 
  -6   8   9      469.33      463.96     34.25 o 
  -5   8   9     2296.63     2063.83     51.59 o 
  -4   8   9      231.93      164.22     21.55 o 
  -3   8   9      608.46      570.49     29.30 o 
  -2   8   9     1477.31     1384.80     42.19 o 
  -1   8   9      593.05      496.49     27.91 o 
   0   8   9       18.17       19.47     17.85 o 
   1   8   9     1507.79     1407.70     42.79 o 
   2   8   9      300.36      298.36     26.21 o 
   3   8   9     4866.05     5054.33     90.10 o 
   4   8   9     5189.88     5281.59    109.96 o 
   5   8   9      217.29      204.34     31.64 o 
   6   8   9     2545.58     2637.71    167.79 o 
  -7   9   9     3820.61     3703.24    109.53 o 
  -6   9   9     2248.22     2344.03     66.09 o 
  -5   9   9      353.14      323.93     25.40 o 
  -4   9   9      624.19      554.39     29.40 o 
  -3   9   9       39.51       60.03     19.77 o 
  -2   9   9      524.99      497.22     28.44 o 
  -1   9   9       72.11       94.67     20.64 o 
   0   9   9       70.92       53.84     20.08 o 
   1   9   9     1575.41     1466.23     47.74 o 
   2   9   9     5698.24     5950.90    105.79 o 
   3   9   9     1052.16     1105.45     40.51 o 
   4   9   9     1230.51     1371.34     62.15 o 
   5   9   9     2755.63     2898.93     96.98 o 
   6   9   9      315.09      334.25     44.34 o 
  -7  10   9      669.85      669.55     50.99 o 
  -6  10   9       27.38       27.26     23.49 o 
  -5  10   9      346.45      343.75     30.68 o 
  -4  10   9      241.03      223.60     23.94 o 
  -3  10   9      130.85       82.89     19.37 o 
  -2  10   9      605.76      601.45     38.10 o 
  -1  10   9       46.43       47.05     19.58 o 
   0  10   9     1034.86      956.49     35.75 o 
   1  10   9       89.14       77.12     21.41 o 
   2  10   9      395.47      380.25     37.20 o 
   3  10   9       94.04      111.80     23.79 o 
   4  10   9       36.74       12.19     25.75 o 
   5  10   9        3.05       38.63     34.72 o 
  -7  11   9     3503.91     3713.15    120.98 o 
  -6  11   9      518.70      465.06     35.09 o 
  -5  11   9       81.43       72.02     24.72 o 
  -4  11   9       10.57       -5.39     18.32 o 
  -3  11   9     1308.21     1354.68     42.22 o 
  -2  11   9       75.91       57.25     19.69 o 
  -1  11   9      705.65      735.33     32.40 o 
   0  11   9       95.91       67.84     20.73 o 
   1  11   9        7.77       18.57     19.75 o 
   2  11   9     2613.23     2595.52     61.03 o 
   3  11   9     2257.59     2386.80     57.75 o 
   4  11   9      918.62      962.98     45.96 o 
   5  11   9     2660.15     2902.80     98.27 o 
  -7  12   9     1267.56     1250.06     65.04 o 
  -6  12   9     1120.86     1154.46     61.22 o 
  -5  12   9     2380.29     2296.83     65.22 o 
  -4  12   9      146.90      151.34     22.23 o 
  -3  12   9       72.69       65.59     20.22 o 
  -2  12   9      908.23      874.50     34.63 o 
  -1  12   9      555.25      497.49     28.79 o 
   0  12   9     1436.71     1347.23     42.96 o 
   1  12   9     1633.46     1655.34     46.83 o 
   2  12   9      179.27      180.62     24.03 o 
   3  12   9     4132.88     4258.59    181.44 o 
   4  12   9     5102.68     5663.40    116.75 o 
   5  12   9      203.44      258.64     42.53 o 
  -6  13   9     2436.05     2542.61    127.73 o 
  -5  13   9      262.15      308.42     30.44 o 
  -4  13   9       56.41       54.05     19.60 o 
  -3  13   9      395.88      380.17     26.81 o 
  -2  13   9      461.02      480.58     28.76 o 
  -1  13   9      155.46      128.72     22.52 o 
   0  13   9      382.69      324.27     26.19 o 
   1  13   9     4101.99     4409.95     81.60 o 
   2  13   9     1605.60     1654.18     49.81 o 
   3  13   9       18.66       34.96     25.38 o 
   4  13   9     1086.12     1171.59    205.78 o 
   5  13   9      968.28      965.42     80.82 o 
  -6  14   9      458.11      439.73    100.47 o 
  -5  14   9       54.69       24.49     23.29 o 
  -4  14   9      244.30      230.36     28.73 o 
  -3  14   9       53.70       70.29     20.49 o 
  -2  14   9      461.52      485.35     29.10 o 
  -1  14   9     1025.83     1053.73     38.90 o 
   0  14   9      878.88      977.48     49.21 o 
   1  14   9      758.43      740.68     50.79 o 
   2  14   9      595.62      588.23     32.69 o 
   3  14   9     1123.83     1138.18     49.94 o 
   4  14   9     1990.57     2253.07     86.21 o 
   5  14   9       27.22       26.32     34.28 o 
  -6  15   9     2551.89     2649.26     91.96 o 
  -5  15   9       13.18       44.84     30.88 o 
  -4  15   9      437.14      435.51     33.98 o 
  -3  15   9       43.63       28.81     20.28 o 
  -2  15   9       36.94       31.43     20.10 o 
  -1  15   9      382.29      377.94     27.46 o 
   0  15   9       87.60       52.92     21.15 o 
   1  15   9      275.64      253.02     25.49 o 
   2  15   9     7648.79     8100.19    149.13 o 
   3  15   9     2468.87     2529.46    125.88 o 
   4  15   9      919.47     1017.76     64.73 o 
   5  15   9     5143.81     5537.10    147.65 o 
  -6  16   9      257.16      186.87     39.09 o 
  -5  16   9     2986.86     3000.91     95.88 o 
  -4  16   9     1731.96     1778.87     61.91 o 
  -3  16   9      177.42      162.68     23.50 o 
  -2  16   9       61.08       52.96     20.32 o 
  -1  16   9      176.64      206.93     24.51 o 
   0  16   9     2145.09     2147.62     81.56 o 
   1  16   9     1731.70     1696.40     53.52 o 
   2  16   9      123.77      115.78     27.63 o 
   3  16   9     3323.69     3359.49    104.20 o 
   4  16   9     1996.83     2075.61     83.64 o 
  -6  17   9      118.48      167.38     39.48 o 
  -5  17   9      720.29      832.32     76.67 o 
  -4  17   9       42.69       36.65     24.81 o 
  -3  17   9     2183.86     2082.49     61.35 o 
  -2  17   9       12.00       13.46     20.16 o 
  -1  17   9      707.07      718.60     33.59 o 
   0  17   9      154.56      145.38     23.57 o 
   1  17   9     1157.42     1220.52     66.82 o 
   2  17   9      178.43      197.35     29.95 o 
   3  17   9      475.35      576.08     68.19 o 
   4  17   9        0.25      -14.65     31.50 o 
  -5  18   9      591.73      474.74     46.50 o 
  -4  18   9        1.66       -6.05     35.31 o 
  -3  18   9      130.64      102.79     26.72 o 
  -2  18   9      354.28      332.32     27.31 o 
  -1  18   9      690.64      632.00     32.44 o 
   0  18   9      290.29      266.86     25.80 o 
   1  18   9     1633.20     1585.46     55.94 o 
   2  18   9      544.91      498.22     42.49 o 
   3  18   9     3284.92     3267.43    105.24 o 
   4  18   9     2952.30     3301.99    108.51 o 
  -5  19   9       56.50       89.33     35.25 o 
  -4  19   9      681.72      720.99     56.07 o 
  -3  19   9      171.12      173.50     29.05 o 
  -2  19   9       81.45       79.84     22.20 o 
  -1  19   9      121.86      127.37     23.28 o 
   0  19   9      297.37      314.59     27.29 o 
   1  19   9     3214.22     3357.16     82.41 o 
   2  19   9     5821.35     6219.43    125.16 o 
   3  19   9      182.90      177.21     42.40 o 
  -5  20   9      668.75      692.68     52.02 o 
  -4  20   9     2427.29     2600.51     90.06 o 
  -3  20   9      223.74      250.76     30.98 o 
  -2  20   9      583.47      534.54     30.98 o 
  -1  20   9      266.97      232.81     25.57 o 
   0  20   9     1731.74     1717.50     50.03 o 
   1  20   9      146.89      132.15     27.51 o 
   2  20   9     1751.91     1717.98     76.05 o 
   3  20   9      257.24      269.30     54.08 o 
  -4  21   9       11.11       -6.03     35.48 o 
  -3  21   9      951.01      900.30    176.79 o 
  -2  21   9       59.02       27.15     25.06 o 
  -1  21   9      955.77      989.07     38.52 o 
   0  21   9       12.68        6.98     23.90 o 
   1  21   9       11.51       10.20     25.78 o 
   2  21   9     1142.71     1111.38     84.89 o 
   3  21   9     1165.11     1224.09     67.65 o 
  -4  22   9      785.46      809.94     55.01 o 
  -3  22   9       45.64       64.28     33.66 o 
  -2  22   9      111.96      141.17     36.42 o 
  -1  22   9      270.34      270.00     30.50 o 
   0  22   9      596.65      578.89     38.15 o 
   1  22   9      853.19      788.11     72.44 o 
   2  22   9       54.62       33.81     34.94 o 
  -3  23   9     1015.38     1102.74     59.66 o 
  -2  23   9      165.36      179.72     29.19 o 
  -1  23   9      651.22      642.45     65.06 o 
   0  23   9      155.73      166.29     29.18 o 
   1  23   9     4540.30     5354.51    141.41 o 
  -2  24   9     1089.53     1205.59    134.04 o 
  -1  24   9      467.49      433.09     43.09 o 
   0  24   9      687.88      715.89     41.56 o 
  -6   0  10     1350.36     1399.22     65.73 o 
  -5   0  10    12104.82    12621.09    260.05 o 
  -4   0  10      256.66      297.59     46.04 o 
  -3   0  10     3269.03     3271.98     97.84 o 
  -2   0  10     2620.83     2566.14    121.06 o 
  -1   0  10      752.64      716.49     54.34 o 
   0   0  10       69.51       43.97     37.56 o 
   1   0  10      934.19      909.36     53.33 o 
   2   0  10      545.99      623.09     48.15 o 
   3   0  10       53.76       88.29     34.27 o 
   4   0  10     1222.51     1313.64     76.24 o 
  -6   1  10      724.23      763.16     36.19 o 
  -5   1  10      216.15      254.72     27.09 o 
  -4   1  10     4671.81     4740.96     87.89 o 
  -3   1  10     1160.06     1122.62     40.97 o 
  -2   1  10        3.62       16.30     19.72 o 
  -1   1  10      454.59      418.52     28.82 o 
   0   1  10       72.93      106.50     22.54 o 
   1   1  10       94.88       81.56     22.16 o 
   2   1  10       59.81       76.12     22.75 o 
   3   1  10      279.12      289.73     28.74 o 
   4   1  10       97.77       81.59     25.12 o 
  -6   2  10      136.89      153.54     24.45 o 
  -5   2  10      223.76      215.79     26.57 o 
  -4   2  10      175.06      181.97     25.01 o 
  -3   2  10      381.65      331.13     27.96 o 
  -2   2  10       17.25       12.77     19.65 o 
  -1   2  10      206.66      217.35     29.68 o 
   0   2  10        8.42      -14.92     19.54 o 
   1   2  10       41.68       10.70     21.25 o 
   2   2  10      357.27      351.93     29.27 o 
   3   2  10       42.14       19.83     22.85 o 
   4   2  10       91.22       97.10     24.98 o 
  -6   3  10     2187.99     2266.37     57.43 o 
  -5   3  10      551.86      539.36     32.31 o 
  -4   3  10     7406.56     7528.75    121.86 o 
  -3   3  10     2765.84     2719.03     61.95 o 
  -2   3  10      345.50      320.09     27.29 o 
  -1   3  10      208.80      177.42     24.16 o 
   0   3  10      865.48      899.98     37.24 o 
   1   3  10      156.99      131.50     23.74 o 
   2   3  10       40.71       71.68     23.46 o 
   3   3  10      206.66      247.43     27.74 o 
   4   3  10      387.02      410.42     31.38 o 
  -6   4  10     1611.98     1630.56     49.85 o 
  -5   4  10     8519.80     8701.72    137.19 o 
  -4   4  10     1047.54      975.03     39.13 o 
  -3   4  10     1390.50     1345.81     44.42 o 
  -2   4  10      756.11      670.51     34.75 o 
  -1   4  10      275.40      265.90     26.36 o 
   0   4  10      254.37      251.97     26.21 o 
   1   4  10       54.64       67.17     23.05 o 
   2   4  10     1421.51     1376.60     45.54 o 
   3   4  10      578.71      624.17     46.36 o 
   4   4  10      588.42      604.47     36.67 o 
  -6   5  10        4.38      -10.87     23.08 o 
  -5   5  10      169.71      173.89     25.84 o 
  -4   5  10        0.25        8.77     20.73 o 
  -3   5  10        2.25       -9.75     20.45 o 
  -2   5  10      550.73      537.55     31.11 o 
  -1   5  10      143.76      127.72     23.54 o 
   0   5  10      263.33      267.67     26.80 o 
   1   5  10      610.41      530.81     31.87 o 
   2   5  10       21.27       34.15     22.67 o 
   3   5  10        1.29       10.15     22.58 o 
   4   5  10       26.56       30.71     23.65 o 
  -6   6  10      954.95      857.06     44.78 o 
  -5   6  10     5210.50     5404.24     96.80 o 
  -4   6  10      530.91      475.74     31.03 o 
  -3   6  10     1600.27     1593.56     47.55 o 
  -2   6  10       64.38       38.76     20.08 o 
  -1   6  10       50.92       51.01     21.88 o 
   0   6  10      121.14      100.58     23.52 o 
   1   6  10     1240.04     1200.13     43.17 o 
   2   6  10      714.16      705.23     35.76 o 
   3   6  10       31.14       15.11     22.33 o 
   4   6  10       13.57       36.68     24.21 o 
  -6   7  10     2421.89     2565.34     73.02 o 
  -5   7  10      110.39      141.09     25.39 o 
  -4   7  10     7765.16     8077.42    129.05 o 
  -3   7  10     1441.59     1451.12     46.40 o 
  -2   7  10       54.70       40.22     21.76 o 
  -1   7  10      149.39      136.43     24.01 o 
   0   7  10      975.33      988.84     38.86 o 
   1   7  10      123.47      137.46     24.46 o 
   2   7  10       67.65       40.12     21.87 o 
   3   7  10      428.54      418.62     31.16 o 
   4   7  10      245.75      243.66     34.21 o 
  -6   8  10      190.11      202.27     34.99 o 
  -5   8  10      970.35     1008.16     40.32 o 
  -4   8  10      333.02      284.54     27.92 o 
  -3   8  10       19.84       13.52     19.85 o 
  -2   8  10     1061.53      940.00     46.34 o 
  -1   8  10       30.37       33.98     21.48 o 
   0   8  10      103.89       76.40     22.91 o 
   1   8  10      317.43      308.30     28.34 o 
   2   8  10      428.26      479.66     33.52 o 
   3   8  10      237.57      252.36     27.87 o 
   4   8  10       33.66       44.56     28.20 o 
  -5   9  10        8.28        8.90     25.58 o 
  -4   9  10     3289.71     3433.95     72.92 o 
  -3   9  10      189.39      153.52     24.74 o 
  -2   9  10      416.71      414.45     34.62 o 
  -1   9  10        3.17        6.06     19.95 o 
   0   9  10      401.79      414.88     36.17 o 
   1   9  10      182.84      167.98     28.13 o 
   2   9  10      561.45      641.16     34.67 o 
   3   9  10        5.87       17.45     23.22 o 
   4   9  10      408.48      472.35     44.31 o 
  -5  10  10     7295.05     7739.94    146.59 o 
  -4  10  10      806.99      836.83     51.31 o 
  -3  10  10     1309.94     1218.57     42.98 o 
  -2  10  10     1862.41     1819.83     50.84 o 
  -1  10  10      289.34      272.37     27.14 o 
   0  10  10       98.56       86.32     22.99 o 
   1  10  10     1517.94     1506.48     47.20 o 
   2  10  10     1451.39     1485.00     48.89 o 
   3  10  10      134.29      106.60     29.05 o 
   4  10  10      180.47      233.70     34.09 o 
  -5  11  10       76.75       91.62     27.98 o 
  -4  11  10     2804.19     2848.73     65.65 o 
  -3  11  10     2118.86     2099.08     54.92 o 
  -2  11  10       10.19       -9.57     20.80 o 
  -1  11  10      131.27      109.37     23.56 o 
   0  11  10       29.40       13.19     21.03 o 
   1  11  10      125.93      141.03     24.67 o 
   2  11  10        4.40       35.71     22.70 o 
   3  11  10      488.39      455.39     37.61 o 
  -5  12  10      434.38      450.22     36.88 o 
  -4  12  10        5.85        1.99     22.47 o 
  -3  12  10      188.77      202.72     26.33 o 
  -2  12  10        3.11       16.71     20.81 o 
  -1  12  10      769.74      755.29     35.82 o 
   0  12  10      442.38      421.66     30.42 o 
   1  12  10      491.62      497.47     31.70 o 
   2  12  10        0.30       -2.64     22.53 o 
   3  12  10      650.05      637.77     41.38 o 
  -5  13  10      114.68       93.19     29.16 o 
  -4  13  10     6384.82     6661.78    130.82 o 
  -3  13  10     1960.52     1868.23     52.46 o 
  -2  13  10      217.61      215.63     29.03 o 
  -1  13  10        5.66       -7.55     20.51 o 
   0  13  10      347.44      276.77     27.69 o 
   1  13  10      187.33      229.73     26.87 o 
   2  13  10      159.25      207.99     28.28 o 
   3  13  10        5.73       39.98     28.57 o 
  -4  14  10     1357.74     1492.97     79.81 o 
  -3  14  10     1821.50     1845.40     52.18 o 
  -2  14  10     1025.70     1014.18     39.97 o 
  -1  14  10      181.64      133.95     25.05 o 
   0  14  10      352.16      281.51     27.82 o 
   1  14  10      223.24      229.24     27.07 o 
   2  14  10      598.09      553.78     39.33 o 
   3  14  10     1413.86     1645.44     78.71 o 
  -4  15  10      140.33      138.77     29.31 o 
  -3  15  10      647.37      667.65     50.21 o 
  -2  15  10      767.09      745.94     45.49 o 
  -1  15  10       26.82        6.96     21.70 o 
   0  15  10      693.76      693.22     35.62 o 
   1  15  10      711.90      632.12     34.90 o 
   2  15  10      451.83      487.08     59.37 o 
  -4  16  10        0.66       43.79     27.46 o 
  -3  16  10     1311.28     1275.05     54.58 o 
  -2  16  10      133.60      137.68     25.62 o 
  -1  16  10      540.56      667.89     34.97 o 
   0  16  10       91.15      102.33     24.89 o 
   1  16  10      736.53      762.91     37.09 o 
   2  16  10      110.87      103.63     29.26 o 
  -3  17  10     2112.24     2146.79     86.84 o 
  -2  17  10        1.16       -2.85     21.30 o 
  -1  17  10      299.94      325.18     29.33 o 
   0  17  10       47.69       69.08     26.08 o 
   1  17  10      261.92      239.38     33.40 o 
  -2  18  10     1395.62     1408.39     48.17 o 
  -1  18  10      940.81      934.35     39.69 o 
   0  18  10      154.98      163.36     26.71 o 
   1  18  10      490.13      442.56     37.30 o 
  -1  19  10      182.26      159.45     26.30 o 
   0  19  10      897.06     1014.62     41.87 o 
  -4   1  11     2055.23     1920.18     67.65 o 
  -3   1  11     2041.36     2146.82     58.94 o 
  -2   1  11      385.65      315.13     31.11 o 
  -1   1  11     5022.53     5244.12     97.78 o 
   0   1  11     2672.16     2673.97     65.78 o 
   1   1  11      747.39      770.88     45.19 o 
   2   1  11      112.60      118.96     27.05 o 
  -4   2  11      549.91      475.35     40.82 o 
  -3   2  11     2509.73     2581.90     64.10 o 
  -2   2  11     7987.41     8561.97    138.10 o 
  -1   2  11      641.40      614.37     36.45 o 
   0   2  11     3251.21     3360.30     74.80 o 
   1   2  11      955.43     1011.67     42.55 o 
   2   2  11     1031.99     1070.22     43.84 o 
  -3   3  11      366.39      359.08     31.78 o 
  -2   3  11       49.81       47.94     25.44 o 
  -1   3  11      304.88      284.61     30.14 o 
   0   3  11      756.23      676.85     37.81 o 
   1   3  11       63.88       48.56     23.90 o 
   2   3  11       90.97       71.04     26.19 o 
  -3   4  11      798.87      785.19     39.00 o 
  -2   4  11     1417.12     1513.76     61.18 o 
  -1   4  11      166.08      107.73     27.00 o 
   0   4  11      520.09      568.95     35.15 o 
   1   4  11      482.90      418.47     33.02 o 
  -3   5  11     3139.21     3365.75     75.00 o 
  -2   5  11       79.95       73.44     25.65 o 
  -1   5  11     6437.70     6840.27    198.43 o 
   0   5  11     2019.75     2053.42     64.60 o 
   1   5  11     1133.93     1185.42     45.62 o 
  -3   6  11      548.13      567.07     35.62 o 
  -2   6  11     2898.37     3027.85     89.63 o 
  -1   6  11       67.41       89.46     25.84 o 
   0   6  11      492.80      481.21     37.70 o 
   1   6  11      748.08      745.87     38.77 o 
  -3   7  11      296.72      311.93     30.60 o 
  -2   7  11        3.71       55.23     25.40 o 
  -1   7  11     1693.47     1600.33     51.99 o 
   0   7  11       42.81       25.20     24.55 o 
   1   7  11      187.44      194.77     29.07 o 
  -2   8  11     7716.57     8320.26    135.61 o 
  -1   8  11       48.92       63.84     25.56 o 
   0   8  11     1692.35     1701.43     53.89 o 
   1   8  11      793.44      774.05     50.66 o 
  -2   9  11      100.53      140.06     27.72 o 
  -1   9  11     4492.62     4544.81     89.79 o 
   0   9  11     2104.98     2172.45     59.23 o 
  -1  10  11       82.26       97.07     27.01 o 
   0  10  11       26.35       49.41     25.72 o 
                                                 
